# Supplementary material for: Dissociate triggering of conjunctive and disjunctive eye movements
Source: Sci Rep. 2025 Aug 11;15:29355. doi: 10.1038/s41598-025-12031-5 (PMC12339721; doi:10.1038/s41598-025-12031-5)
Supplement: Supplementary file 1 — Supplementary Material 1 [file 41598_2025_12031_MOESM1_ESM.csv]

Dissociate triggering of conjunctive and disjunctive eye-movements
Baptiste Caziot & Frank Bremmer
Data from the experiment
See paper for descriptions of the different factors
Columns:
1-observer (1-11)
2-trial number
3-elevation (deg)
4-disparity (deg)
5-saccadic latency (ms)
6-vergence latency (ms)
7-saccadic endpoint x (deg)
8-saccadic endpoint y (deg)
9-final vergence change (deg)
Data can be read in Matlab with:
data = readmatrix('vergence_sizelatency_data.csv'	'NumHeaderLines'	22);
1	1	6	-1	262	117.800965307664	0.148910343905834	1.81583875675465	-0.751332614230527
1	2	-4	1	217	122.387425948487	0.258785937467422	-4.35743472361346	0.443044961638873
1	3	6	-2	195	77.4517608313233	-0.281917641375124	3.85721162660939	-1.74918719016388
1	4	-4	-1	206	92.3908131450101	0.0997554731019668	-4.01045916499792	-1.17704919661586
1	5	-2	-1	207	98.6391165011977	0.159030464365455	-2.53147584639919	-1.55242535182926
1	6	2	1	280	63.1177949287379	-0.202402409192397	1.5281381894026	0.730092132254677
1	7	4	0	202	NaN	-0.333963975167455	5.94051070979685	-0.138394003124207
1	8	2	-2	248	118.609287804774	0.997554731019671	1.2794723723948	-2.04934927637081
1	9	0	-1	NaN	113.117664665111	NaN	NaN	-1.07111489006966
1	10	0	2	NaN	130.400928709204	NaN	NaN	1.14727164169163
1	11	-6	0	180	NaN	-0.0997554731019667	-5.56462052129669	0.115878255820147
1	12	4	-2	227	104.259595551087	0.127224371492365	2.94929224823207	-2.51373339320133
1	13	4	1	239	90.4638032722104	-0.305049345282827	5.33764067670235	0.681678993819299
1	14	-6	0	168	NaN	-0.106984130573124	-5.00223097004067	-0.227686003412915
1	15	-6	-1	155	102.526430377104	-0.234208502065489	-6.13279299852963	-0.801492493612517
1	16	6	-1	152	137.604840086113	-0.633230394473357	6.53470635392596	-0.960691117881041
1	17	0	1	NaN	NaN	NaN	NaN	0.470764521818396
1	18	2	-1	184	103.098381418623	-0.764791960448414	2.430274641803	-1.01350715940063
1	19	-2	-1	232	110.175625591041	0.519017606429076	-2.29871307582794	-1.21739723950939
1	20	-6	0	187	NaN	-0.0549377967807928	-7.58864461322066	0.0915620886876719
1	21	-2	-2	214	129.561235210023	0.553715162290628	-2.68038619030503	-1.75545800065936
1	22	2	1	293	80.2377842044655	-0.12288717700967	1.4038052808987	0.778092738903162
1	23	-4	-1	200	97.0897168082509	0.260231668961653	-3.31217085328415	-1.23445647484842
1	24	2	-1	229	82.5422123010802	-0.381673114477091	3.55505374431503	-1.37710313904896
1	25	-2	-1	223	96.2971057249996	0.159030464365455	-3.01435016547248	-1.28365467430962
1	26	2	0	193	NaN	-0.196619483215472	3.33385682569762	-0.154914136278004
1	27	6	-2	176	152.661027715159	-0.101201204596198	4.68417004130976	-1.46478215820171
1	28	4	1	173	102.215178235028	-0.581184060681026	4.40803532591156	1.07129890017298
1	29	2	-1	257	116.718272211323	-0.250111548502033	2.56328193927228	-0.732965790170739
1	30	-4	-1	206	101.141334880336	0.245774354019339	-4.72320479165401	-0.894647466520089
1	31	-4	2	222	99.7153226000728	0.734431599069554	-4.34876033464807	1.17431523900002
1	32	-4	0	175	NaN	0.333963975167455	-3.32951963121493	0.587754440734563
1	33	-2	0	193	NaN	0.261677400455885	-2.81483921926855	-0.167128100216419
1	34	2	0	178	NaN	-0.958519980675422	1.74066071905462	-0.193839564740909
1	35	-4	0	171	NaN	-0.186499362755851	-3.5261391144304	-0.0992058922285474
1	36	-4	1	170	61.0186121322537	-0.407696281373257	-3.89769210844787	0.744791851690207
1	37	0	-1	NaN	122.497783088897	NaN	NaN	-1.15701498568181
1	38	4	2	232	126.744734771667	-0.728648673092629	3.89769210844787	1.53367325945514
1	39	6	0	175	NaN	-0.141681686434677	6.36555576910089	0.202783014832652
1	40	4	0	164	NaN	-1.00622911998506	5.32318336176004	0.0874631898249985
1	41	-2	-2	226	101.639215086334	-0.325289586202066	-2.02836128640666	-2.49828147228102
1	42	2	-1	189	113.846796723539	-1.0727327687197	2.76134715398199	-1.45146042171905
1	43	-6	0	157	NaN	-0.556606625279092	-4.37333777005001	-0.0559685467126583
1	44	-6	-2	152	96.523859258609	-0.182162168273156	-4.97476207165027	-1.87144835905893
1	45	0	1	NaN	123.7341825739	NaN	NaN	0.792047527271664
1	46	4	1	215	78.5206350151902	-0.131561565975058	6.2325484716316	1.1872133646955
1	47	2	1	313	84.0048345086483	-0.0375890188500169	2.01824116594704	0.734358018604376
1	48	-4	1	199	65.4006796627972	0.260231668961653	-4.29237680637305	0.670964510227936
1	49	0	2	NaN	115.793681452364	NaN	NaN	1.85895230309326
1	50	4	-1	196	135.098338421538	-0.704071237690696	3.4018062059265	-0.893975983769047
1	51	0	-2	NaN	132.796728638244	NaN	NaN	-1.78225824708569
1	52	-2	-2	193	117.129652672748	-0.13445302896352	-2.2047405287029	-1.93840207734587
1	53	0	-2	NaN	105.235734534556	NaN	NaN	-1.75888750651906
1	54	-6	1	161	70.328155988263	-0.26746032643281	-7.68984581781685	0.846284303896859
1	55	6	2	178	147.52332497534	-0.678048070794531	6.72843437415297	1.62727242816664
1	56	6	1	165	107.845703782824	-0.763346228954182	6.24845151806814	1.08176226949919
1	57	4	-1	183	127.74744570113	-0.289146298846281	4.2533420560288	-0.871711056231154
1	58	-4	2	188	128.523653582326	-0.135898760457754	-3.98588172959599	1.49142294869893
1	59	-6	-2	165	94.4041666450802	-0.0636121857461817	-6.22242835117197	-1.66769725537438
1	60	2	2	241	107.925957815824	-0.53347492137139	1.3257357802102	1.47588906579928
1	61	-4	-1	170	90.9400780189551	-0.0650579172404133	-4.39646947395771	-1.33631922496033
1	62	-2	-1	209	102.5275704202	-0.0506006022980993	-3.02591601742633	-0.917883680252472
1	63	2	0	247	NaN	-0.576846866198331	2.88568006248589	0.195323552556835
1	64	-4	2	177	55.448235435217	-0.637567588956051	-4.56562005878278	1.28123524701401
1	65	0	1	NaN	180.552903771539	NaN	NaN	0.19885615460522
1	66	-6	2	173	89.9587959337533	-0.0751780377000339	-6.67494230886641	1.49906873789771
1	67	-6	-1	151	91.710754376911	-0.0404804818384788	-6.0070143585315	-0.938281091436976
1	68	-4	2	199	133.256665324962	-0.426490790798265	-3.19795806523987	1.85212854772808
1	69	-4	1	168	107.64776643268	-0.274688983903967	-3.5536080128208	0.814904839446716
1	70	-6	2	157	85.2665111245781	-0.399021892407869	-5.13523826750996	1.80840130554823
1	71	2	-1	231	98.0549321570012	-0.348421290109769	1.86354789606428	-0.679023709130793
1	72	-4	0	178	NaN	-0.367215799534777	-4.354543260625	0.20385603718136
1	73	6	-1	151	84.5759244327185	-0.834187072171521	5.13812973049842	-0.72221039498754
1	74	4	2	217	139.341641852445	-0.773466349413803	3.6273403190266	1.7317634597222
1	75	4	-2	213	146.407412176747	-0.170596316319307	3.44806961374191	-1.59055790708712
1	76	-6	-2	195	97.1631634683369	-0.332518243673224	-5.66582172589288	-1.7020404979989
1	77	4	0	221	NaN	-0.322398123213605	4.50923653050776	-0.0519360051654474
1	78	-4	-1	155	102.2872658288	0.300712150800132	-2.64135143996078	-0.88150127848443
1	79	-6	1	162	111.122560853574	0.114212788044281	-6.07496373876037	1.20799903707506
1	80	-4	-1	200	92.2420984733617	-0.0780695006884957	-4.36321764959039	-0.978431466769181
1	81	2	1	286	93.9852694425952	-0.886233405963852	1.73776925606615	0.690634585972429
1	82	2	-2	206	138.808363557118	0.860210239067687	1.34597602112944	-2.04047296420799
1	83	-2	-1	212	104.615200583389	0.0115658519538522	-2.56472767076652	-1.02402985522994
1	84	-2	2	223	127.965298379681	-0.159030464365455	-1.87655947951237	1.06326977817889
1	85	2	2	373	119.6926268292	-0.453959689188661	1.82885034020273	1.09651261503614
1	86	-6	-1	156	87.9382011306509	0.098309741607735	-5.30728031532349	-0.953485701382229
1	87	2	0	265	NaN	-1.06550411124855	2.31895331674718	0.105672961592816
1	88	6	-1	160	102.677761440433	-0.471308467119439	5.23354800911769	-0.678171377230341
1	89	2	2	326	148.164498408993	0.238545696548182	1.6524710979065	1.59788510811349
1	90	4	0	211	NaN	-0.640459051944513	3.58252264270543	-0.221764511034222
1	91	-4	1	199	105.283912915755	-0.374444457005936	-3.49867021604001	0.920363260101616
1	92	2	-2	237	91.8215970380666	-0.148910343905836	1.75222657100846	-1.90180850991
1	93	-2	0	201	NaN	-0.478537124590596	-2.89724591443974	-0.320402008350641
1	94	-4	2	194	59.3988086114976	-0.494440171027142	-4.43984141878465	1.64216535795929
1	95	-2	2	208	142.444893859859	-0.680939533782993	-3.19651233374564	1.6499200128415
1	96	-6	0	160	NaN	-0.81105536826382	-7.44696292678598	0.0113192977387607
1	97	6	0	161	NaN	-0.511788948957918	7.77658970747074	0.427848499727279
1	98	-2	0	188	NaN	-0.186499362755853	-2.6514715604204	0.455434258136653
1	99	4	-2	187	145.89420698983	-0.248665817007803	4.22298169464994	-1.85517244075959
1	100	4	-2	219	108.274861509261	-0.354204216086695	2.76134715398199	-2.22704239182036
1	101	6	0	180	NaN	-0.876113285504233	2.16859724134711	0.164126799702179
1	102	-2	2	179	151.176380573156	-0.357095679075158	-4.2808109544192	1.67625993753235
1	103	-4	-2	178	119.267272108932	0.892016331940777	-4.2808109544192	-1.47830847499391
1	104	0	2	NaN	146.316638769896	NaN	NaN	1.44886634836772
1	105	2	1	245	115.684859680986	-0.364324336546315	1.19706567722361	0.753498896051687
1	106	-2	2	197	108.235923521874	0.213968261146248	-2.66592887536271	1.73803826165138
1	107	6	1	184	137.994232857792	-0.552269430796398	6.30772650933163	0.988478087030934
1	108	0	-2	NaN	110.769031413049	NaN	NaN	-1.88879799815271
1	109	-6	1	159	45.0318654375542	-0.423599327809802	-5.18873033279652	0.591648880984948
1	110	6	-2	163	103.538181613	-1.04092667584661	4.42249264085387	-1.83815340665797
1	111	-2	2	183	74.4781957468602	0.114212788044282	-3.23988427857258	1.90730254368378
1	112	4	-1	189	66.3540142351431	-1.13923641745435	4.09286586016911	-1.23383686437591
1	113	-2	2	187	103.730528133428	0.22697984459433	-4.26490790798265	1.34258277898075
1	114	-4	0	158	NaN	-0.368661531029009	-5.95352229324493	-0.145053932153904
1	115	-2	2	190	92.5456282549498	0.0693951117231085	-3.06061357328789	1.68020843019024
1	116	0	-1	NaN	147.827642763913	NaN	NaN	-1.02577408679233
1	117	-2	-1	198	103.181866594076	0.177824973790462	-1.89101679445468	-1.26877411541769
1	118	6	1	174	114.98162302769	-1.09297300963894	6.31350943530855	0.936587702436923
1	119	0	-1	NaN	71.7416635381905	NaN	NaN	-1.30465747598596
1	120	-4	2	188	109.461155293962	0.0708408432173403	-3.73577018109396	1.61670748909452
1	121	2	-2	215	150.538407412963	-0.200956677698165	1.79270705284694	-2.12377141901146
1	122	-4	2	167	84.3701503846668	-0.254448742984728	-4.05238537833063	1.59679444363498
1	123	4	2	171	127.397948641808	-0.799489516309967	3.29482207535338	1.5859463424548
1	124	-2	-2	173	111.686586955553	-0.140235954940447	-1.96185763767202	-1.8824605076936
1	125	6	0	180	NaN	-0.526246263900232	5.59931807715824	-0.170114681010356
1	126	-6	2	168	144.326371097994	-0.0216859724134711	-5.77858878244293	1.66661151869706
1	127	-4	-2	190	93.5032135806644	-0.0216859724134711	-3.42349217833997	-1.79362958698747
1	128	4	-1	175	86.0867787190028	-0.399021892407869	2.87266847903781	-0.873049986461775
1	129	-6	2	162	205.928348746252	-0.124332908503901	-5.26390837049655	1.37377119032351
1	130	6	-2	145	91.5749078303767	-0.32818104919053	4.20418718522493	-1.98977047321039
1	131	-6	2	160	86.5053672771893	-0.394684697925173	-5.27258275946194	1.74564842579416
1	132	6	2	174	136.04599571041	-0.526246263900232	5.36221811210429	2.02457447654217
1	133	-6	2	179	103.293531675796	0.0303603613788599	-6.86577886610495	1.68625381144582
1	134	0	-2	NaN	121.748277217491	NaN	NaN	-1.59758653755965
1	135	-4	1	177	104.0062685707	-0.0693951117231085	-4.46731031717505	0.491610204516632
1	136	4	0	191	NaN	-0.902136452400399	3.38012023351303	0.143901169923836
1	137	0	1	NaN	228.878398890612	NaN	NaN	0.947517847271103
1	138	0	-2	NaN	147.863853429439	NaN	NaN	-2.20603213797796
1	139	0	-1	NaN	116.087792311436	NaN	NaN	-1.21282577437137
1	140	-4	0	182	NaN	-0.725757210104165	-5.09909498015417	-0.250424151680264
1	141	-4	1	166	122.007609542556	-0.639013320450281	-3.83407992270169	0.685726575478363
1	142	6	2	173	102.902938149132	-0.539257847348316	6.96119714472422	1.83027115411891
1	143	4	-1	247	137.240904600665	-0.545040773325239	3.38590315948995	-1.29990134635439
1	144	4	2	242	113.812171671253	-0.654916366886827	2.33630209467795	1.56430176687041
1	145	6	0	213	NaN	-0.292037761834745	4.13479207350182	-0.258300210227213
1	146	2	1	336	75.0062229441515	-0.264568863444347	1.71463755215845	0.761516064436627
1	147	-6	1	184	234.99649930878	-0.349867021604001	-5.24077666658885	0.606224994208429
1	148	-6	0	147	NaN	-0.439502374246347	-5.74678268956984	-0.0921459030018625
1	149	-6	-2	156	98.0507588242853	-0.00722865747115709	-4.62489505004627	-1.70756246705985
1	150	4	2	184	116.916951337006	-0.714191358150316	3.51312753098232	1.78394979704782
1	151	-4	-2	162	106.645200834054	0.2255341131001	-2.43894903076838	-1.7701904967768
1	152	6	0	185	NaN	-0.332518243673224	6.31350943530855	0.361595146223866
1	153	6	-2	163	136.673025403257	-0.611544422059886	4.23599327809802	-2.01815345595579
1	154	4	-1	198	104.427902153922	-0.534920652865621	1.44428576273718	-0.694297933836215
1	155	2	1	235	97.2552429326213	-0.786477932861885	1.34453028963521	0.569450625847472
1	156	-2	0	205	NaN	-0.410587744361719	-3.18494648179179	-0.0583076178898614
1	157	0	-2	NaN	105.473888639319	NaN	NaN	-1.72853461172246
1	158	-2	2	197	121.628562870518	-0.234208502065489	-2.5502703558242	1.91057381483514
1	159	2	2	231	119.494095107067	-0.208185335169322	0.906473646883093	1.40957380106247
1	160	-2	1	204	105.941476132042	0.303603613788595	-2.11076798157785	1.11498495194029
1	161	-2	2	277	138.857465612796	-0.135898760457754	-2.08329908318746	1.2668669446218
1	162	-4	-1	167	119.943103545356	0.0925268156308098	-2.61532827306462	-1.02133670871995
1	163	4	0	184	NaN	-0.433719448269422	1.50356075400066	0.0748840321457209
1	164	-6	0	150	NaN	-0.206739603675091	-5.03259133141953	0.191424898764281
1	165	6	2	190	136.475327268711	-1.0539382592947	3.55071654983233	1.81800501243852
1	166	0	-2	NaN	104.135956691984	NaN	NaN	-1.93399589217623
1	167	4	1	231	108.628708271711	-0.679493802288761	2.63267705099539	1.04668476103839
1	168	6	-1	210	146.439909570875	-1.17248824182167	4.22009023166148	-1.27504930341448
1	169	4	1	243	175.352137975778	-0.572509671715637	3.45674400270729	0.731130526911539
1	170	0	2	NaN	65.9673334481858	NaN	NaN	2.06775706023727
1	171	0	1	NaN	79.9558775610018	NaN	NaN	0.637123126150249
1	172	-4	-1	200	66.8571311962257	0.264568863444348	-3.33963975167455	-1.15182654612577
1	173	-2	-2	225	150.687019796338	-0.309386539765522	-0.951291323204266	-1.96116134505431
1	174	2	1	320	83.8638256932621	-0.432273716775192	1.61343634756225	0.705587616515885
1	175	-6	1	167	87.6655903968489	-0.208185335169322	-4.43984141878465	0.917348789068977
1	176	6	-1	185	123.210261840816	-0.918039498836943	5.928944857843	-0.807909281285416
1	177	4	-1	227	111.748539107681	-0.429382253786729	2.94929224823207	-0.953350748969108
1	178	6	-2	175	97.5683170979917	-1.04092667584661	4.84320050567521	-1.70463134669411
1	179	-4	-2	194	95.2220577308287	0.508897485969454	-2.6746032643281	-1.54727204902826
1	180	6	1	180	52.8649867731231	-0.764791960448414	6.29905212036624	0.538855159463537
1	181	-2	1	180	146.978229285796	-0.224088381605868	-2.69050631076465	0.860141486410403
1	182	-4	2	174	57.4131105426871	-0.521909069417537	-5.09475778567148	1.90381131763806
1	183	-4	-2	208	130.033401543752	0	-4.06684269327295	-2.27299338371835
1	184	-2	-1	194	79.426773532565	-0.052046333792331	-3.06639649926481	-1.19605318006948
1	185	0	1	NaN	69.8136343975638	NaN	NaN	0.762383798649555
1	186	-2	0	166	NaN	-0.0896353526423479	-2.55749901329536	0.275991196371781
1	187	4	-2	221	124.156546215327	-0.46263407815405	2.41726305835491	-1.96064486214382
1	188	-2	-2	221	122.860328940871	0.141681686434677	-2.00089238801627	-1.86341241437075
1	189	2	1	258	166.477102640437	-0.594195644129107	0.569618208727176	0.358694054962569
1	190	4	-2	262	145.494078983452	0.0101201204596205	3.09097393466675	-1.85960288211969
1	191	-2	1	200	NaN	0.0419262133327105	-2.0254698234182	0.429958076115382
1	192	-4	-2	182	106.773565130277	0.315169465742446	-2.62544839352423	-1.82905442466952
1	193	-6	0	151	NaN	-0.293483493328975	-5.95785948772763	0.251027307770673
1	194	4	-1	163	164.547797616442	-1.07417850021394	2.93772639627822	-0.837526139732887
1	195	6	-2	183	164.706517642086	-0.144573149423141	6.57663256725867	-1.67632994694368
1	196	-2	-2	204	104.486069946277	0.134453028963522	-2.69628923674157	-2.25400830471051
1	197	2	0	366	NaN	-0.578292597692563	1.399468086416	-0.0467066107344907
1	198	-6	-1	161	67.93844020376	-0.114212788044281	-5.73377110612176	-1.12767074338239
1	199	0	1	NaN	152.302429959661	NaN	NaN	0.947371184368693
1	200	2	0	226	NaN	-1.2014028717063	2.48665817007802	-0.20832491508218
1	201	-4	1	201	NaN	-0.326735317696298	-3.57095679075158	0.693621196609154
1	202	-4	2	191	120.400514983869	-0.667927950334909	-2.90158310892243	1.07137832539814
1	203	-2	-2	214	116.810100343024	-0.098309741607735	-1.20718579768322	-1.77048410105391
1	204	4	1	257	141.013357917991	-0.527691995394463	2.85676543260126	0.926726270518705
1	205	0	-2	NaN	122.161339139735	NaN	NaN	-1.85307707234979
1	206	6	2	196	117.307185507722	-0.779249275390728	3.34253121466301	2.27774827232099
1	207	2	0	241	NaN	-1.00767485147929	1.91125703537392	0.0426387588295875
1	208	-2	-2	212	89.5280001141216	-0.166259121836612	-2.6789404588108	-2.26830968606525
1	209	2	2	248	157.219054719736	-0.394684697925175	1.60909915307956	1.42771648023243
1	210	-6	-1	171	161.306219614693	-0.453959689188661	-5.07885473923493	-0.827517979216206
1	211	2	2	246	136.432519930828	-0.300712150800132	1.5281381894026	1.78072300948859
1	212	4	0	219	NaN	-0.466971272636745	1.93583447077585	-0.105745233927056
1	213	4	2	214	159.388145592244	-0.61732734803681	3.03459040639172	1.47078916823797
1	214	0	-2	NaN	106.713939171777	NaN	NaN	-2.25066751523932
1	215	6	-1	180	92.9733710456424	-1.09875593561587	3.34542267765148	-0.560128137698624
1	216	4	0	191	NaN	-1.02068643492737	2.56328193927229	0.0848622285400072
1	217	6	0	177	NaN	-0.900690720906166	5.0036767015349	0.102971403077345
1	218	4	-2	220	120.894331438385	-0.850090118608067	3.50879033649963	-1.79359193929542
1	219	-2	2	206	100.59401232674	-0.322398123213603	-3.28325622339952	2.08157478762483
1	220	-4	1	190	100.415213719454	-0.455405420682893	-4.50489933602506	0.73150273508878
1	221	2	1	234	126.139542753031	-0.818284025734975	1.34163882664675	0.606861960070854
1	222	2	0	264	NaN	-1.2794723723948	1.34308455814098	-0.0566711915508525
1	223	-2	2	191	61.4194073097859	-0.32818104919053	-2.46063500318185	1.77195961163536
1	224	-2	0	191	NaN	-0.417816401832876	-3.81962260775938	0.00193903898830337
1	225	-6	0	147	NaN	-0.452513957694431	-5.57618637325054	-0.344490680921921
1	226	0	-2	NaN	82.8155711582497	NaN	NaN	-1.94047721706489
1	227	4	2	220	148.302227235575	-0.263123131950115	2.06016737927975	1.55156683067581
1	228	-4	0	190	NaN	-0.203848140686629	-4.02347074844601	-0.29764272850871
1	229	-6	1	190	65.5624163873062	-0.610098690565654	-5.99111131209495	0.752103845430156
1	230	-2	0	190	NaN	-0.709854163667621	-2.5777392542146	-0.447891547022207
1	231	6	1	207	127.302247512503	-0.815392562746513	3.55794520730349	1.01716407811185
1	232	-4	0	163	NaN	-0.128670102986595	-1.85776497008736	-0.361433502643687
1	233	-2	-1	193	129.363768009096	-0.699734043208	-2.84809104363587	-1.11566027253604
1	234	2	0	214	NaN	-1.45874307767949	1.33296443768136	-0.0347924758477358
1	235	4	2	252	147.466857936915	-0.993217536536976	0.786477932861887	2.03364250682497
1	236	6	1	181	138.526634123359	-1.89824545192584	2.45196061421647	1.22192098521976
1	237	0	-1	NaN	85.5771889407831	NaN	NaN	-0.989845210915042
1	238	4	-2	226	85.7141697341024	-0.996108999525439	1.35898760457752	-1.53870031672451
1	239	6	-1	176	112.615044219784	-1.27224371492364	4.05383110982487	-0.923004527108044
1	240	6	-1	169	167.2793378126	-1.55560708779299	3.3006050013303	-0.0102587476064993
1	241	-4	-1	179	94.1138485645863	-0.485765782061753	-4.68417004130976	-0.803567819380093
1	242	-2	2	226	91.2188326460957	0.00867438896538877	-3.63456897649776	1.77260595875018
1	243	4	0	228	NaN	-0.948399860215803	3.96564148867675	-0.452946892432726
1	244	2	-2	413	100.747091228032	-0.485765782061751	1.22598030710823	-1.82275511489813
1	245	6	-1	176	78.3255918749297	-0.999000462513903	2.75411849651083	-1.07219941541447
1	246	-4	-2	175	78.694917876286	-0.378781651488628	-3.22253550064181	-2.267312043103
1	247	6	-1	184	108.680599129526	-1.51223514296605	6.58096976174136	-0.807076398264136
1	248	6	2	213	141.885508568571	-0.756117571483027	4.09286586016911	1.7183321526134
1	249	0	2	NaN	164.527308097822	NaN	NaN	1.13788057712119
1	250	4	-2	194	126.230094401881	-0.198065214709702	1.45874307767949	-1.97982532161405
1	251	-6	-2	182	100.97178324803	-0.115658519538513	-6.61711304909715	-1.40215484314069
1	252	-2	0	171	NaN	-0.825512683206134	-4.10009451764027	-0.0929911698700727
1	253	0	-1	NaN	131.472605380614	NaN	NaN	-0.922070646636449
1	254	0	-1	NaN	82.403040274629	NaN	NaN	-1.11421934064401
1	255	-2	-2	233	93.2927513638856	-0.251557279996266	-2.45774354019339	-1.75576249989417
1	256	2	1	276	139.294788106987	-0.0751780377000338	-0.229871307582793	0.825108672556017
1	257	-6	1	168	85.0562261692966	-0.550823699302166	-5.33908640819659	0.826533876240245
1	258	2	-2	262	123.556204974074	-0.182162168273158	1.55271562480453	-1.72891365635456
1	259	-2	-2	179	101.164779374658	-0.545040773325241	-1.43850283676025	-2.28974712329824
1	260	0	2	NaN	135.27183794017	NaN	NaN	1.81555474369065
1	261	-6	1	167	117.099423119558	-0.159030464365455	-5.48510528911396	1.00312236735817
1	262	0	2	NaN	134.486860488716	NaN	NaN	1.48559291563689
1	263	2	-2	346	106.131443890889	-0.0954182786192732	0.62744746849643	-1.92861430322811
1	264	-6	2	197	94.3677269748017	-0.423599327809802	-6.16026189692002	1.21161469661109
1	265	0	-2	NaN	118.517656661573	NaN	NaN	-1.86535679072293
1	266	-2	1	197	104.441916355982	0.247220085513571	-3.09386539765521	0.927584186217168
1	267	-2	1	196	NaN	0.445285300223273	-2.46352646617032	0.293463182756679
1	268	-4	2	166	111.544883538315	0.503114559992531	-4.13045487901913	1.6290338323707
1	269	4	2	251	118.002341050238	0.0549377967807927	1.8505363126162	1.0405750417629
1	270	2	-1	253	61.7927080376877	0.174933510801999	1.30549553929096	-1.16874037579504
1	271	0	-1	NaN	124.124024633334	NaN	NaN	-1.13493296512033
1	272	2	-1	225	98.7746693563068	0.676602339300299	1.18405409377552	-0.646893195714547
1	273	2	0	263	NaN	-0.274688983903967	1.6524710979065	0.354444712292176
1	274	4	2	271	152.153012141517	-0.39034750344248	1.1464650749255	1.89338457667989
1	275	-4	-1	217	125.63788783002	-0.200956677698165	-4.43839568729042	-0.85343326459163
1	276	-4	-1	205	131.750229344291	-0.39034750344248	-5.32029189877158	-0.898027163131576
1	277	4	1	213	122.814121544609	-0.56528101424448	1.5787387917007	0.787371173746797
1	278	4	1	230	52.3293977277712	-0.533474921371389	1.83897046066235	0.936923249094787
1	279	-2	1	183	NaN	-0.290592030340512	-3.63746043948622	0.346248970187283
1	280	-4	0	179	NaN	0.403359086890562	-5.48221382612549	0.109226185688547
1	281	2	2	229	132.450420908382	-0.0867438896538845	1.00622911998506	1.45962235973571
1	282	6	2	181	145.359224588715	-0.228425576088562	2.0529387218086	2.25338760995141
1	283	6	0	192	NaN	-0.292037761834745	2.74544410754544	0.174941769114772
1	284	0	-1	NaN	118.87166225487	NaN	NaN	-1.10179502491515
1	285	-6	-2	171	117.871864913534	0.323843854707835	-3.40036047443227	-1.9723704704997
1	286	-2	0	211	NaN	0.112767056550049	-2.51412706846842	0.30145810555539
1	287	-6	2	160	209.711310266383	-0.229871307582795	-7.26046356403013	1.28710723533549
1	288	2	2	267	156.436341122889	-0.117104251032744	0.78069500688496	1.72980255086152
1	289	-4	-2	221	110.400297883024	-0.187945094250083	-4.06250549879025	-2.24728612662096
1	290	-4	2	190	135.107286055135	0.166259121836612	-4.13912926798452	1.71178890616246
1	291	-2	1	203	85.4843757357395	0.352758484592463	-2.92182334984167	0.748983460278635
1	292	4	-2	221	124.296527139133	0.19661948321547	2.24377527904714	-1.91810092800901
1	293	-4	-2	175	92.9818139019568	0.867438896538844	-3.19795806523987	-2.14814702403077
1	294	-4	-1	161	105.234412867133	0.449622494705968	-5.23210227762346	-0.834430904381925
1	295	-2	-1	216	138.408774015131	0.254448742984726	-2.76857581145314	-0.975426503024845
1	296	6	0	206	NaN	-0.445285300223274	2.69339777375311	0.289952310042861
1	297	2	-2	270	133.750845136758	-0.039034750344247	0.907919378377325	-1.67341921578474
1	298	0	-1	NaN	105.120426005709	NaN	NaN	-0.789812926936581
1	299	-4	2	198	164.305505972456	0.0549377967807928	-3.28759341788222	1.44173194470719
1	300	6	2	215	153.214965714637	-0.673710876311836	1.68716865376805	1.768921192154
1	301	4	-1	286	120.227839230919	-0.333963975167455	0.918039498836943	-0.418005315037183
1	302	4	-1	204	111.676242468482	-0.543595041831009	1.63078512549303	-1.21953332846201
1	303	-4	-2	195	110.279991215322	-0.333963975167455	-4.55116274384047	-2.0345817564626
1	304	-6	1	172	131.807794976627	0.208185335169324	-4.2533420560288	0.680087171531359
1	305	-2	1	234	NaN	-0.607207227577191	-2.42882891030876	0.213722512953233
1	306	4	-1	190	108.701450227303	-0.0896353526423479	1.74355218204308	-1.13426109455701
1	307	4	0	269	NaN	-0.64768770941567	1.89390825744314	0.0379339374072625
1	308	0	-2	NaN	110.754450838499	NaN	NaN	-1.40631100214867
1	309	4	0	298	NaN	0.224088381605868	1.41681686434678	-0.405505433380992
1	310	-4	0	164	NaN	-0.0101201204596189	-4.32418289924614	-0.0946172294954258
1	311	6	-2	210	110.427508355468	0.0361432873557851	1.34019309515251	-1.74395420486186
1	312	0	-2	NaN	105.350246291685	NaN	NaN	-1.90721106593253
1	313	6	1	237	104.75714073762	-0.770574886425339	2.48232097559533	0.815056012834461
1	314	6	0	154	NaN	-1.85776497008736	2.7483355705339	0.0856845671252489
1	315	2	-2	469	111.502522250109	-0.377335919994396	0.547932236313703	-1.81531026635645
1	316	4	1	228	131.912582705438	-0.355649947580926	0.575401134704099	0.944439112797905
1	317	6	2	190	143.686236522263	-0.313723734248216	1.33007297469289	1.91556279177399
1	318	-4	-2	184	91.9797877361081	0.0144573149423141	-2.8495367751301	-1.9747242100894
1	319	4	-1	225	108.732192975022	0.167704853330844	1.59030464365455	-0.992099630688398
1	320	2	-2	229	94.540546082402	-0.468417004130976	0.508897485969454	-1.68313163896922
1	321	-4	2	191	147.958102257064	-0.336855438155917	-4.53959689188662	1.91622944597568
1	322	-2	1	184	82.4256037788294	-0.128670102986595	-4.26346217648842	0.975989043748864
1	323	0	1	NaN	NaN	NaN	NaN	0.351581642789431
1	324	-2	0	272	NaN	0.0636121857461816	-4.19840425924801	-0.545085644359397
1	325	2	0	263	NaN	-0.980205953088893	0.39034750344248	-0.118112550950452
1	326	-6	-2	154	134.886138075374	-0.715637089644546	-5.01379682199452	-1.93480996572642
1	327	6	1	212	149.561646666595	-0.783586469873423	2.95652090570323	0.868715370871593
1	328	4	2	235	158.659033580425	-0.559498088267553	1.03514374986969	1.88370489433295
1	329	4	1	258	73.3868249248902	-0.698288311713769	1.44862295721987	0.51775715840422
1	330	6	2	190	118.517986703176	-0.662145024357985	2.84809104363587	1.31164533111029
1	331	-2	1	190	NaN	-0.315169465742446	-3.35265133512263	0.542504269476346
1	332	6	0	192	NaN	-0.732985867575322	1.18983701975245	0.047126890269738
1	333	4	-2	202	88.2142768103831	-0.491548708038678	2.0486015273259	-1.98398827388369
1	334	6	2	231	162.693077015617	-0.602870033094497	1.79704424732964	1.46631111196473
1	335	-6	1	171	109.795147375859	-0.253003011490496	-7.09420444219351	0.626936932209108
1	336	6	1	197	120.655246002312	-0.825512683206134	1.6250021995161	0.707118413175203
1	337	-2	-1	207	148.191268120235	0.0159030464365458	-4.23743900959225	-1.23706959018509
1	338	2	-1	251	72.4984985597125	-1.02936082389276	0.558052356773323	-1.1183747156451
1	339	-2	-1	204	125.233343683466	0.160476195859687	-3.11265990708022	-0.761562453294627
1	340	0	2	NaN	NaN	NaN	NaN	0.814070514342862
1	341	-4	0	185	NaN	0.271797520915504	-4.68561577280399	-0.428225592360821
1	342	4	1	234	NaN	-0.468417004130976	1.33874736365828	0.31830442388325
1	343	-6	1	161	113.536440813532	0.532029189877157	-5.71786805968521	0.562525764701688
1	344	-6	-1	185	102.930766974633	-0.052046333792331	-5.98532838611802	-0.917467562924447
1	345	-6	-1	178	143.383957505186	-0.0751780377000338	-4.94151024728295	-0.916858435647443
1	346	2	0	249	NaN	-0.922376693319637	1.67126560733151	0.337030991629259
1	347	2	-1	303	88.4762807993403	-0.293483493328975	0.851535850102298	-1.3460744027305
1	348	6	1	192	147.05447688597	-0.174933510802001	3.02736174892057	0.741449809226164
1	349	6	1	239	155.196911196655	-0.725757210104165	1.98065214709703	1.10214937903236
1	350	2	2	439	129.261311301334	-0.458296883671355	-0.280471909880893	1.12044402486148
1	351	2	2	NaN	122.924996194742	NaN	NaN	1.65539071712095
1	352	6	-2	203	161.676884500817	-0.118549982526976	-0.0101201204596205	-1.56480128206332
1	353	4	-2	208	101.075848391213	0.153247538388529	0.646241977921439	-1.5787932784553
1	354	6	-2	198	178.458667616101	-0.245774354019339	2.47075512364147	-1.56734445781885
1	355	6	-2	169	92.6558843735901	0.00433719448269521	2.05149299031437	-1.91128570222353
1	356	6	-2	226	116.624071254952	-0.186499362755851	3.41481778937458	-2.28588398256371
1	357	-6	-1	208	109.640516834352	0.417816401832878	-4.49333348407121	-1.34706699369363
1	358	6	1	209	105.373287112681	-0.336855438155919	1.0727327687197	1.33160235072748
1	359	0	1	NaN	125.691826055872	NaN	NaN	1.01529233108723
1	360	-6	1	165	67.2708923283559	-0.10409266758466	-6.21809115668928	1.18935340431226
1	361	0	1	NaN	86.5629092513261	NaN	NaN	0.969843064893328
1	362	2	-1	225	93.4750841236073	-0.0115658519538506	0.854427313090762	-1.30699015312958
1	363	6	0	214	NaN	-0.375890188500166	4.41815544637118	-0.18967555207781
1	364	-2	0	208	NaN	-0.0375890188500169	-2.5777392542146	-0.169562347570828
1	365	-4	0	166	NaN	0.124332908503901	-2.8538739696128	-0.0559464228358913
1	366	-6	0	167	NaN	-0.128670102986596	-5.41860164037931	0.148412249158674
1	367	6	-2	188	145.462266804153	-0.633230394473357	3.70251835672663	-1.9540117385512
1	368	4	0	258	NaN	-0.644796246427208	3.16759770386101	-0.289476140285747
1	369	2	2	251	134.147172211994	-0.35998714206362	0.824066951711902	1.64465610797091
1	370	0	2	NaN	106.754671805555	NaN	NaN	2.06016530203439
1	371	-6	2	185	88.1676931943589	-27.758044689243	-15.6139001376992	1.56788110599863
1	372	4	1	235	123.235164670263	-0.718528552633008	1.2751351779121	0.556543793629145
1	373	2	2	390	138.010634451811	-27.758044689243	-15.6139001376992	1.11519710058942
1	374	-6	0	221	NaN	-0.536366384359852	-6.16893628588541	-0.0301024877202093
1	375	6	1	208	NaN	-27.758044689243	-15.6139001376992	-0.635408091764625
1	376	-6	1	169	67.6032440868326	0.0506006022980992	-5.5559461323313	0.878677007711492
1	377	0	-2	NaN	116.390767234478	NaN	NaN	-1.9826393862868
1	378	2	-2	241	97.5245542962356	0.355649947580926	0.978760221594661	-1.87245807030574
1	379	0	2	NaN	134.686949677383	NaN	NaN	1.44935049483478
1	380	4	1	263	120.436508382819	-0.242882891030876	1.57584732871223	0.550198381097198
1	381	0	1	NaN	118.691416600861	NaN	NaN	0.793828938910188
1	382	6	-1	187	106.295087672426	0.342638364132844	2.11655090755478	-1.32646936831396
1	383	2	-1	263	106.761191034029	0.170596316319305	0.180716436778926	-0.883537002498272
1	384	4	-1	224	96.8354414584695	-0.109875593561587	2.03703567537205	-1.23800888857469
1	385	0	-1	NaN	99.4402594947861	NaN	NaN	-1.035091630215
1	386	-2	-1	200	98.106627794231	-0.0448176763211739	-0.777803543896498	-1.05553611841346
1	387	2	1	496	99.3792000292584	-0.566726745738712	1.01345777745622	0.910287178811227
1	388	6	0	203	NaN	-0.543595041831009	2.77435873743007	-0.411495343611862
1	389	-6	-1	180	142.3105688714	-0.0115658519538506	-5.404144325437	-0.436045418808651
1	390	0	2	NaN	147.594705531542	NaN	NaN	1.26370879487058
1	391	-2	0	212	NaN	0.0751780377000322	-3.10687698110329	0.00567484353821179
1	392	-4	0	175	NaN	-0.0636121857461815	-5.55883759531976	0.148204944433749
1	393	-6	2	168	NaN	-0.500223097004065	-6.04894057186421	1.00989953361406
1	394	-4	-2	173	133.269595488118	0.475645661602132	-4.6306779760232	-1.72390063324016
1	395	-6	1	167	109.917493091416	0.137344491951984	-6.7067484017395	0.705953656126993
1	396	-4	-2	212	93.9885710095633	0.28770056735205	-4.51068226200199	-1.79219501817002
1	397	-6	-1	156	70.7053165468112	0.312278002753984	-7.29805258288014	-1.27739758551604
1	398	6	0	251	NaN	-0.639013320450283	6.71253132771642	-0.331228124655318
1	399	-6	0	149	NaN	0.2255341131001	-5.47064797417164	-0.00315792105187424
1	400	6	-1	218	73.7967128007662	-0.374444457005934	2.45774354019339	-1.25777537731672
1	401	6	1	192	126.023664553123	-0.378781651488629	4.01913355396331	0.687540274265412
1	402	-4	1	190	153.865718516256	0.283363372869356	-4.46152739119812	0.591617143607951
1	403	-2	0	190	NaN	-0.0549377967807944	-3.57240252224581	-0.133773149813139
1	404	4	2	288	113.605554519867	-0.260231668961653	1.29392968733711	1.74837972931844
1	405	0	2	NaN	146.301397180505	NaN	NaN	1.48630281753366
1	406	-4	-1	165	98.8943173164412	0.235654233559719	-3.40325193742073	-1.28381035251109
1	407	-2	0	179	NaN	0.0563835282750246	-2.29293014985101	0.185641656824871
1	408	-2	-2	204	100.116478110415	-0.066503648734645	-0.326735317696298	-1.96272900544017
1	409	6	-2	204	102.813138317596	-0.683830996771455	2.62400266203	-2.27010131766611
1	410	6	-1	219	134.957210609439	-0.763346228954182	3.58830556868235	-0.848429464919212
1	411	-6	-1	171	80.5667528019949	0.23565423355972	-6.95685995024153	-0.537877714567049
1	412	-4	-1	183	100.260972742295	-0.111321325055819	-5.58775222520439	-0.904526768577991
1	413	-2	1	197	71.1981611567184	-0.0419262133327105	-3.45385253971883	0.947259073693785
1	414	-6	0	161	NaN	0.0780695006884956	-5.20897057371576	0.0946133987504836
1	415	0	1	NaN	NaN	NaN	NaN	0.46273695233357
1	416	-4	1	180	NaN	-0.121441445515438	-4.31117131579806	0.0548795496366672
1	417	-6	-2	158	156.634247379437	-0.0607207227577197	-4.72609625464247	-1.42063150032438
1	418	2	-1	275	67.5893843252567	-0.412033475855951	0.335409706661685	-0.915546610680299
1	419	0	-1	NaN	149.285821194906	NaN	NaN	-1.11832820128337
1	420	2	0	304	NaN	-0.163367658848148	0.387456040454018	-0.0117547982357159
1	421	2	-2	317	130.600637205506	-0.479982856084826	1.26935225193518	-2.15659498941428
1	422	-2	1	195	46.7155249389615	0.542149310336778	-3.0288074804148	0.665335825011284
1	423	-6	2	175	108.714826252988	-0.232762770571255	-6.19785091577004	0.93212267493421
1	424	-6	-2	167	169.560938267115	0.0534920652865627	-5.19595899026768	-1.70492616920771
1	425	-4	1	192	95.7205150027315	-0.00289146298846346	-2.36521672456258	0.836164452838428
1	426	2	-1	268	117.722925754578	0.101201204596199	1.26501505745248	-1.2340755834499
1	427	-2	1	178	81.0125372981905	-0.134453028963522	-2.27991856640293	0.662325208383663
1	428	4	0	227	NaN	-0.819729757229208	2.70785508869542	0.230742773824836
1	429	2	-1	351	106.36002076682	-0.764791960448414	1.7999357103181	-1.06308288654771
1	430	4	1	246	33.6719738858309	-0.273243252409736	1.14935653791397	0.880765525171978
1	431	-2	-1	204	92.8220785130406	0.0780695006884957	-2.93049773880706	-1.430820549751
1	432	-6	0	164	NaN	-0.10264693609043	-5.80605768083333	-0.0341402539211003
1	433	4	-1	223	100.236259268072	-0.672265144817604	2.6789404588108	-1.61693810745878
1	434	2	0	266	NaN	-1.08863581515625	1.35609614158906	-0.245813095536752
1	435	-4	0	175	NaN	0.00722865747115703	-4.34586887165961	-0.168965832548329
1	436	-4	-2	173	132.1817903152	-0.212522529652016	-2.76713007995891	-2.1251516197816
1	437	2	0	266	NaN	-0.900690720906168	0.735877330563786	-0.560468180935413
1	438	6	2	185	163.461610038553	-0.715637089644546	3.27891902891683	1.47657946958367
1	439	-6	2	203	133.013438666749	-0.119995714021208	-6.15158750795464	0.839166918590867
1	440	6	2	183	151.270044230241	0.115658519538513	4.04371098936524	1.11609544298697
1	441	-2	2	192	70.2530989677565	-0.137344491951984	-2.26401551996638	1.18875515319062
1	442	6	-2	267	113.544147865213	-0.481428587579058	2.63412278248962	-2.05176712687655
1	443	-6	-1	194	98.8183047384458	-0.260231668961653	-5.91304181140645	-0.883276154996851
1	444	-4	2	170	141.843879738428	0.0867438896538844	-3.72998725511703	1.34355856487266
1	445	4	-2	232	98.2550469869573	-0.0679493802288768	2.1772716303125	-2.12094552277197
1	446	2	-2	344	102.817957707054	-0.68816819125415	1.30115834480827	-1.96615692145769
1	447	-4	1	232	137.830928763279	-0.0881896211481162	-4.24755913005187	0.706226141867492
1	448	-4	2	188	112.914531115326	0.370107262523239	-3.74010737557665	1.89647829761442
1	449	6	2	185	141.552965053538	-0.501668828498299	3.65625494891123	1.39693592498376
1	450	4	2	214	105.512728213628	-0.479982856084826	1.18694555676399	1.25826688980376
1	451	-2	1	270	151.751699669258	-0.766237691942646	-4.93283585831756	0.870501874543803
1	452	4	0	268	NaN	-1.08574435216779	1.60765342158532	-0.165995743974047
1	453	4	-2	254	134.58677785745	-0.42070786482134	2.51846426295111	-1.80948578443693
1	454	0	1	NaN	108.322594303053	NaN	NaN	1.11645834749419
1	455	2	-2	369	114.044755372448	-0.48287431907329	1.01924070343314	-1.72535485736333
1	456	-6	2	168	203.150834091005	0.150356075400066	-4.49622494705967	1.14766958128435
1	457	0	2	NaN	118.412834529718	NaN	NaN	1.17541536327193
1	458	-2	-2	162	137.153747374805	0.560943819761785	-1.17682543630436	-1.50903776078509
1	459	-2	-2	200	114.385305581555	-0.146018880917373	-0.0289146298846281	-1.77504181618091
1	460	0	2	NaN	149.821951466233	NaN	NaN	1.42128720380647
1	461	0	2	NaN	109.873498608358	NaN	NaN	1.60302773944703
1	462	-2	2	227	137.368471540389	-0.40191335539633	-3.42060071535151	1.59182415993862
1	463	-6	-2	159	106.355919429698	0.349867021604001	-6.19351372128735	-1.71031847519259
1	464	4	0	241	NaN	-0.539257847348316	3.55649947580926	-0.304270605996776
1	465	-4	1	179	102.369098128205	-0.13445302896352	-3.73721591258819	1.03206717547727
1	466	0	1	NaN	139.370983036092	NaN	NaN	0.81898282791781
1	467	-4	0	192	NaN	-0.141681686434677	-4.72609625464247	-0.0771502253670777
1	468	-6	-2	160	130.505514722497	0.747443182517638	-5.84798389416604	-1.17401877607524
1	469	-6	-1	158	99.1615033183417	0.355649947580926	-5.76846866198331	-1.02090534793511
1	470	6	-1	224	114.734297076951	-0.250111548502033	2.44473195674531	-1.13797040674262
1	471	-4	-2	185	118.58947546993	0.0202402409192411	-2.97531541512824	-1.94915290317021
1	472	6	0	230	NaN	-0.699734043208001	3.87889759902287	-0.199718976548877
1	473	2	1	394	87.6654088724278	-0.692505385736844	1.58307598618339	0.705043322940964
1	474	-2	2	215	77.4079466808009	-0.189390825744315	-1.78981558985848	1.46992945636883
1	475	0	-1	NaN	102.838956615704	NaN	NaN	-0.821989791325506
1	476	-6	2	192	124.729719660299	-0.387456040454018	-5.2523425185427	1.14693131163448
1	477	-2	0	201	NaN	-0.224088381605868	-2.89435445145128	0.429810268104161
1	478	-6	-1	170	47.9979203292525	-0.0578292597692563	-5.87111559807374	-0.976199253841455
1	479	-4	-1	232	132.170379438622	-0.534920652865621	-2.798936172832	-0.936717195161045
1	480	-2	1	209	143.313244952218	0.0881896211481161	-1.61921927353918	0.249509998264377
1	481	6	2	248	129.684804403812	-0.546486504819473	2.51268133697418	1.67382413536019
1	482	-2	-1	199	52.4524626137071	-0.131561565975058	-2.23799235307022	-1.14442543605663
1	483	2	2	288	131.6706813798	0.10409266758466	0.952737054698497	1.21413877228682
1	484	4	2	272	141.472797955492	0.130115834480827	1.41537113285255	1.28797074578856
1	485	-2	-2	220	135.675552430419	-0.319506660225141	-1.64090524595265	-1.84480079007835
1	486	6	1	229	158.769247556222	-0.586966986657952	2.67749472731657	0.500605014605835
1	487	-6	0	170	NaN	-0.565281014244479	-6.35977284312396	-0.144220029875679
1	488	2	1	355	122.107054018558	-0.727202941598397	2.27124417743754	1.00371857770413
1	489	-2	-1	180	53.2252831991214	0.394684697925173	-2.64279717145501	-0.772841742911703
1	490	-6	-2	182	65.6805785289828	-0.159030464365455	-6.06773508128921	-2.07214601374585
1	491	-6	-2	170	90.2943818935608	-0.326735317696298	-6.57084964128174	-2.44809402844866
1	492	4	2	233	98.8332496582044	-0.763346228954184	3.96564148867675	1.42286744945512
1	493	-6	2	185	NaN	-0.345529827121306	-5.69618208727174	0.472331287614697
1	494	-6	-1	175	96.788293036687	-0.12144144551544	-5.79160036589102	-1.00864529702765
1	495	-6	1	161	227.001346109544	-0.500223097004067	-5.89713876496991	0.893777782112676
1	496	-4	1	177	NaN	-0.247220085513571	-4.83597184820406	0.4073606904582
1	497	0	-1	NaN	84.5038543364253	NaN	NaN	-0.958588782220841
1	498	-6	-2	199	101.456535928011	-0.0506006022980992	-4.55839140131163	-1.61100856112151
1	499	4	1	272	142.749942265759	-0.946954128721572	1.38645650296792	1.08859507136485
1	500	-6	-2	201	116.036698359158	-0.701179774702232	-5.22487362015231	-2.07995646609887
1	501	2	-1	304	65.8903788222084	-1.0539382592947	0.273243252409736	-1.00272718689641
1	502	2	-2	357	101.536864051469	-0.812501099758051	1.35898760457752	-2.29974656659279
1	503	0	-2	NaN	132.888609789567	NaN	NaN	-2.06105748391038
1	504	4	-2	257	106.932891209271	-0.506006022980992	1.53392111537952	-2.43803707412032
1	505	4	-1	241	104.608080767549	-0.699734043208002	1.93005154479893	-1.3492442611384
1	506	2	2	260	168.790453988375	-0.484320050567521	0.32818104919053	1.46051656791763
1	507	2	1	251	107.777100778743	-0.556606625279092	0.759009034471489	0.805236587065874
1	508	0	1	NaN	131.192172042565	NaN	NaN	0.961431516016866
1	509	-4	0	212	NaN	0.138790223446215	-3.57240252224581	0.052303740262405
1	510	2	2	413	129.665112451408	-0.323843854707835	1.56572720825261	1.37606663978306
2	1	6	-1	232	61.765314945775	-0.877559016998463	6.68506242932603	-0.811415819876843
2	2	2	1	237	113.799250847643	-0.432273716775192	2.29437588134524	1.39914785719773
2	3	-4	-1	259	63.8266372862678	-0.623110274013735	-3.56517386477465	-0.785586706645708
2	4	2	1	222	112.986377764571	-0.455405420682893	2.02113262893551	0.972227143038112
2	5	-6	2	159	129.353393882095	0.013011583448084	-5.14391265647535	2.06160337142544
2	6	-4	1	186	105.717027927496	-0.323843854707835	-4.69139869878092	0.917417831266714
2	7	0	-1	NaN	106.053578902874	NaN	NaN	-0.962310420286983
2	8	6	0	198	NaN	-1.14212788044281	4.92416146935217	0.139082209815267
2	9	4	1	217	141.685818728957	0.0144573149423141	3.93094393281519	0.971980007689398
2	10	2	-2	165	120.975249707893	-1.53247538388529	4.64368955947128	-1.60273913521262
2	11	-2	2	216	132.419817925455	-0.708408432173389	-1.23465469607362	1.86447284291077
2	12	-2	0	181	NaN	-0.602870033094497	-3.55939093879772	-0.280563322509433
2	13	-2	2	255	137.285323848804	0.222642650111636	-1.53681257836799	2.24711984051344
2	14	-6	-1	166	47.9997494517104	-0.0824066951711892	-6.14580458197771	-1.44068220212226
2	15	6	1	176	170.52000241482	-0.688168191254148	6.63301609553369	1.01258557583713
2	16	0	2	NaN	113.1732773302	NaN	NaN	2.70964496195001
2	17	2	-1	216	113.81094053179	-0.303603613788595	2.9232690813359	-0.861895433643855
2	18	-6	-1	155	104.243632711476	0.161921927353918	-6.1819478693335	-1.11259096116946
2	19	-6	-1	168	139.802927664367	0.231317039077025	-5.92316193186607	-0.617239049591382
2	20	2	1	236	68.8399082833458	-0.313723734248216	3.0519391843225	0.743933947693459
2	21	-2	1	226	110.606198408808	-0.0838524266654209	-0.712745626656084	0.81626419542498
2	22	0	-2	NaN	122.137429842796	NaN	NaN	-2.03469086269591
2	23	6	1	201	73.5572874369638	-0.141681686434677	7.73466349413803	1.30797061720957
2	24	-4	1	191	127.100374939154	0.46118834665982	-3.40614340040919	0.960876531926607
2	25	4	1	209	198.011208829253	-0.660699292863754	4.47020178016351	0.484546348052185
2	26	-6	-1	155	150.012454181792	1.01201204596198	-6.09664971117384	-0.69602787415865
2	27	6	1	171	103.038113052629	-0.0419262133327105	5.91593327439492	0.89522732896389
2	28	-4	0	171	NaN	-0.696842580219537	-3.31506231627262	-0.174115043507342
2	29	6	2	167	119.114587880424	-0.759009034471489	3.92371527534404	2.25293858414022
2	30	0	1	NaN	76.3621476497146	NaN	NaN	0.941925105320397
2	31	-6	2	146	139.709174633648	0.22697984459433	-4.56706579027701	1.43689502991857
2	32	6	-2	174	74.6919150332668	0.261677400455885	6.61855878059138	-1.75663505050339
2	33	0	-2	NaN	100.44891751697	NaN	NaN	-1.89937541452267
2	34	-4	1	195	56.8818379561898	-0.115658519538513	-1.36332479906022	1.01268425504853
2	35	0	-1	NaN	63.5209287274861	NaN	NaN	-0.912974925188842
2	36	4	-1	202	137.118129448024	0.007228657471157	5.95063083025647	-0.872286027432357
2	37	2	0	241	NaN	-0.101201204596198	3.45529827121306	0.0221846841971757
2	38	2	-1	212	176.488399273063	-0.287700567352051	3.28325622339953	-1.10138131260307
2	39	0	-2	NaN	162.223656638743	NaN	NaN	-2.41287006409113
2	40	-6	2	157	196.497319869603	-0.0245774354019346	-5.53715162290629	1.72419934649357
2	41	-4	0	170	NaN	-0.211076798157786	-1.78258693238732	-0.356325059470652
2	42	-4	-2	167	147.445681566867	-0.579738329186795	-4.19695852775377	-1.74848049678875
2	43	-4	2	236	136.045292639878	-0.68816819125415	-1.03225228688122	1.77750105542015
2	44	6	2	171	150.633631676567	-0.604315764588727	7.06095261782619	2.15020719093673
2	45	0	-2	NaN	140.685783342911	NaN	NaN	-1.8582322484536
2	46	6	0	159	NaN	-0.260231668961653	6.01279728450842	0.225959743623866
2	47	-4	-2	141	147.448409235875	-0.125778639998131	-3.26590744546875	-1.40699795857823
2	48	-4	-1	203	119.83310446716	-0.364324336546314	-2.03703567537205	-1.56670887246283
2	49	-2	0	200	NaN	-0.68816819125415	-1.31850712273904	0.52915429163133
2	50	6	-2	188	148.018066600466	-0.741660256540711	6.70819413323373	-1.78169348384344
2	51	2	0	262	NaN	-0.847198655619605	3.86010308959786	-0.105851508788007
2	52	2	2	175	146.071252430905	-0.824066951711902	-0.68961392274838	2.10735502386907
2	53	4	0	205	NaN	-0.189390825744313	4.82151453326174	0.0736244799935838
2	54	2	-1	234	35.5935411665111	-0.425045059304033	3.73866164408242	-0.526693589121302
2	55	-4	1	155	81.9006280025851	-0.358541410569388	-3.5767397167285	1.28527283548204
2	56	0	-2	NaN	134.819324440009	NaN	NaN	-1.8119632985192
2	57	-6	-1	178	47.3691295031023	-0.46263407815405	-4.40225239993463	-0.665964712467357
2	58	-6	-2	163	159.000062702715	0.00289146298846349	-4.13623780499606	-1.3118067457539
2	59	-2	1	176	173.539030520003	-0.834187072171522	-2.47364658662994	0.592125440581574
2	60	2	-1	216	103.537572099959	-0.612990153554118	2.96808675765708	-0.844335483188345
2	61	6	2	184	156.232725582568	-0.407696281373257	5.40269859394277	1.42398549961691
2	62	4	-1	217	74.0075104167259	-0.455405420682893	3.82106833925361	-1.59360789620521
2	63	0	-1	NaN	61.3910395983253	NaN	NaN	-1.14466075871722
2	64	-4	-1	167	53.5531973323132	-1.0264693609043	-3.15603185190716	-1.26371795495527
2	65	-2	1	218	64.1263475793213	-0.851535850102298	-1.27658090940633	0.897909599438968
2	66	2	-2	245	118.240593567723	-1.09586447262741	2.05583018479706	-2.14094005467666
2	67	4	-1	221	102.383461689908	-0.475645661602133	3.83552565419592	-0.877503295446673
2	68	-2	-1	182	121.826134017238	-1.04670960182354	-2.06739603675091	-1.09026313643407
2	69	-4	0	223	NaN	-0.731540136081092	-2.04281860134898	-0.0446975933517867
2	70	6	-2	227	164.182250136643	-0.131561565975058	6.4031447879509	-1.92601679203191
2	71	-2	-1	173	101.028007101087	-0.348421290109769	-2.35654233559719	-0.703846803213517
2	72	-6	0	161	NaN	-0.362878605052083	-5.38968701049468	0.393950472698347
2	73	4	-1	155	51.9999789346531	-0.381673114477091	5.05861449831569	-0.797702935855786
2	74	4	-2	196	142.521524587634	-0.266014594938579	4.24611339855764	-2.09230379072908
2	75	0	2	NaN	146.653331206771	NaN	NaN	1.64431725084078
2	76	6	0	168	NaN	-0.640459051944513	7.16504528541085	-0.0619844088161537
2	77	6	1	200	145.52397146738	-0.372998725511704	5.48365955761973	0.946699602850582
2	78	-4	0	176	NaN	-0.81105536826382	-4.28370241740766	0.21820408269469
2	79	6	2	174	111.63501584873	-0.905027915388859	5.36655530658698	1.64861923461174
2	80	-6	-2	156	NaN	-0.427936522292497	-5.92605339485454	-1.17038863697441
2	81	0	1	NaN	78.5936608297519	NaN	NaN	1.04644371367861
2	82	-6	2	148	130.294175205925	-0.698288311713769	-5.28125714842733	1.87561643990102
2	83	-4	1	236	146.675474127639	-0.769129154931109	-1.13923641745435	1.23400825333631
2	84	0	-2	NaN	125.900049446977	NaN	NaN	-1.95163304390159
2	85	-4	-1	240	86.6793165188863	-0.517571874934843	-1.2982668818198	-0.463218843481816
2	86	6	-2	172	82.7293234633644	-0.172042047813537	6.7761435134626	-1.64731406699956
2	87	-2	1	186	119.745135566061	-0.472754198613669	-1.08429862067356	0.674033355839291
2	88	-6	1	154	125.999899817993	-0.659253561369522	-4.06828842476718	1.28167652293186
2	89	4	0	190	NaN	-0.270351789421274	5.02825413693683	0.103444661545742
2	90	-6	-2	150	91.3205435398793	-0.342638364132842	-4.54827128085201	-1.75425400635356
2	91	6	2	172	182.454242874513	-0.439502374246347	5.17282728635997	2.04839998125524
2	92	-4	-1	186	197.005585509586	-0.487211513555983	-2.06884176824514	-0.909724629674471
2	93	-4	-1	183	121.003987953491	-0.935388276767721	-1.71463755215845	-1.12343877103945
2	94	6	1	160	54.64761519562	-0.7503346455061	8.39391705550755	1.32674911531352
2	95	6	-2	169	125.081163190478	-0.182162168273156	4.48032190062313	-1.30999141341336
2	96	-6	1	162	118.308726672262	-0.485765782061753	-3.20663245420526	1.12901027786954
2	97	0	-2	NaN	130.656386273202	NaN	NaN	-1.99127880802431
2	98	4	1	214	77.5270490553284	-0.485765782061753	3.56372813328042	1.03883389320991
2	99	-4	-2	159	89.8336743930638	-0.607207227577191	-3.43939522477652	-1.7110510381618
2	100	2	2	207	174.801885099129	-0.813946831252281	2.67171180133964	1.37253436761788
2	101	2	0	241	NaN	-0.745997451023406	3.41770925236305	0.031933217860418
2	102	6	-2	181	124.272364086474	-0.35854141056939	5.3304120192312	-2.13495045214071
2	103	0	2	NaN	143.76972283262	NaN	NaN	1.25513364658746
2	104	-6	-2	169	182.537035824613	-0.404804818384794	-5.71208513370829	-1.79257777895566
2	105	2	-2	270	156.177889805539	-0.362878605052083	2.42160025283761	-2.08073712337577
2	106	-4	-2	184	116.867827490438	-0.676602339300298	-2.17148870433557	-1.41670384967709
2	107	-6	0	159	NaN	-0.701179774702232	-5.054277303833	0.389947222675829
2	108	-4	-2	170	128.578888650382	-0.654916366886827	-3.07796235121867	-1.96509465402996
2	109	6	2	158	148.449809083391	-1.4038052808987	4.79259990337711	2.24530017434326
2	110	0	-1	NaN	65.0187445625245	NaN	NaN	-0.754505327705332
2	111	4	2	158	153.673027128929	-0.490102976544447	3.57095679075158	1.82862837111986
2	112	-2	2	203	135.628705298204	-0.49444017102714	-0.345529827121306	1.28936220512146
2	113	-4	1	166	62.3488096728244	-0.109875593561587	-2.83363372869356	0.677843673001412
2	114	-2	-2	204	121.509002338904	-0.686722459759918	-1.13200775998319	-1.54802023007626
2	115	0	1	NaN	152.288074876388	NaN	NaN	1.08730247275562
2	116	-6	-1	163	166.188002352041	0.284809104363588	-6.12556434105847	-0.685324700142459
2	117	0	-1	NaN	123.461675915258	NaN	NaN	-0.652153059995168
2	118	2	2	188	150.886214087158	-1.574401597218	-0.32818104919053	1.23628611328614
2	119	0	1	NaN	100	NaN	NaN	1.72427552200971
2	120	2	-2	273	131.597764003741	-0.68961392274838	2.95941236869169	-2.27816128104696
2	121	-4	-1	166	29.0040031564418	-1.18983701975245	-3.31217085328415	-0.958142097270749
2	122	-2	2	179	122.85948063172	-0.71997428412724	-2.01679543445281	1.69976431771164
2	123	-4	2	170	120.60888729393	-0.109875593561587	-1.86643935905275	1.53476787631837
2	124	-4	0	176	NaN	-0.203848140686629	-2.99700138754171	-0.223306760699044
2	125	-2	-1	181	157.051884649803	-1.25055774251017	-1.74788937652577	-0.919502820899648
2	126	-6	0	170	NaN	-0.770574886425341	-4.11599756407682	-0.171031838739777
2	127	2	2	259	116.433938875768	-0.838524266654216	2.21919784364521	1.5747738820196
2	128	-4	2	179	113.270147953098	-0.161921927353918	-2.12811675950863	1.5453515912371
2	129	6	1	177	129.766233532988	-0.514680411946381	4.99789377555797	0.63343023869167
2	130	6	-2	171	160.351391090293	0.309386539765521	4.98199072912143	-2.15113767011368
2	131	0	2	NaN	118.611269355686	NaN	NaN	1.40551868508491
2	132	0	2	NaN	151.188984394323	NaN	NaN	1.95917218979312
2	133	2	2	212	98.5520483556534	-0.786477932861885	3.18350075029756	1.41674088544168
2	134	4	0	226	NaN	-0.59564137562334	4.2490048615461	0.02089232172229
2	135	6	1	142	103.29364469699	-0.659253561369522	3.40469766891496	0.671008497707903
2	136	-2	-2	217	147.408599165676	-1.02791509239853	-1.4732003926218	-2.14570331945381
2	137	-6	1	169	141.769642959362	-0.735877330563786	-5.79593756037371	0.595671944390658
2	138	4	1	173	101.558606791569	-0.714191358150315	2.78303312639546	1.438954475634
2	139	-2	1	233	171.004674124824	-0.0751780377000338	-0.912256572860018	0.357957260232408
2	140	0	-1	NaN	123.003892404351	NaN	NaN	-0.958037677216368
2	141	6	-2	177	90.2120405436724	-0.453959689188661	6.49567160358171	-2.16783999282591
2	142	6	1	155	119.189072197606	-0.475645661602133	3.31939951075531	1.10218469542161
2	143	6	2	155	147.707675888361	-0.521909069417538	4.4514072707385	1.6764225052904
2	144	-2	-2	195	115.892730954971	-0.364324336546314	-1.39657662342754	-1.3072641904016
2	145	6	2	159	127.59274541064	-0.55516089378486	3.96853295166521	1.82982618003737
2	146	4	-2	159	121.174326220424	0.867438896538844	4.27069083395958	-1.85055113530268
2	147	6	0	176	NaN	-0.0433719448269422	5.46920224267741	-0.0232285885963802
2	148	4	2	191	121.079644294486	0.128670102986595	3.85432016362093	1.53303216270661
2	149	4	-1	178	94.0727449821351	0.568172477232944	4.25045059304034	-1.28227421229273
2	150	-2	-1	191	NaN	-0.0216859724134711	-1.82451314572004	-0.539846348577598
2	151	-6	0	185	NaN	-0.641904783438744	-4.54393408636931	0.170941049895483
2	152	2	1	253	115.001259621151	0.0419262133327105	2.28859295536832	0.495411991969977
2	153	-2	-2	294	83.0463542717748	0.581184060681025	-1.70451743169883	-1.63987104996119
2	154	0	2	NaN	148.390569006754	NaN	NaN	1.67176931337337
2	155	-2	-2	219	177.011797309062	-0.200956677698165	-0.997554731019671	-1.69586116316314
2	156	6	-1	168	70.0104912880818	-0.365770068040547	6.63446182702793	-0.723603466873353
2	157	-4	-2	187	170.959916386209	0.461188346659818	-2.07317896272784	-1.68812667619492
2	158	-2	-2	217	136.645799008376	-1.06116691676585	-1.02791509239853	-2.40805566718241
2	159	-2	0	262	NaN	-0.199510946203934	-0.0202402409192394	-0.130666514679785
2	160	-4	1	168	66.7886018036633	-0.303603613788595	-1.68283145928536	1.00730803694936
2	161	4	-2	211	91.543178639078	-0.31806092873091	3.13868307397638	-1.98179437970084
2	162	-2	0	480	NaN	-0.384564577465555	-0.608652959071423	-0.0789759875148838
2	163	-4	0	151	NaN	-1.00912058297352	-2.89724591443974	-0.697526393149017
2	164	-2	2	242	119.112612699187	-0.487211513555983	0.0910810841365796	1.40310164887014
2	165	-4	0	204	NaN	-1.21586018664861	-3.51746472546501	0.154467299130667
2	166	2	0	239	NaN	-0.481428587579058	2.7526727650166	-0.119152993420269
2	167	-4	1	172	52.9773593090916	-0.805272442286894	-2.17582589881827	1.48065007233267
2	168	4	1	204	107.216358943126	-0.766237691942646	5.33908640819658	1.05516836611882
2	169	2	2	247	137.581690959428	-0.442393837234811	2.60376242111076	1.19746562607934
2	170	-6	1	157	115.001057353438	-0.245774354019339	-4.16081524039799	0.286715861565382
2	171	6	0	196	NaN	-0.717082821138778	8.92594624538471	-0.406037429548411
2	172	-6	1	181	145.821603476282	-0.345529827121306	-5.44317907578125	0.865002436430201
2	173	2	-2	234	119.002479028063	-0.0245774354019329	2.45629780869916	-1.7365719755292
2	174	-6	1	163	74.4952140486597	-0.364324336546315	-4.93428158981179	0.77198222702436
2	175	2	1	278	70.1955690799264	-0.612990153554118	2.6514715604204	0.693910169484906
2	176	-6	1	194	172.377455079666	-0.423599327809803	-4.59019749418472	0.797699623229537
2	177	4	-2	239	160.011208624741	-0.25734020597319	5.404144325437	-1.46907265824833
2	178	-6	1	128	182.189041288873	0.0346975558615534	-6.13568446151809	0.712826468820436
2	179	-2	-1	228	174.917833208232	-0.458296883671357	-0.626001737002199	-0.697577598247308
2	180	-4	-1	194	98.3750720693869	-1.10164739860433	-2.11944237054324	-1.07114464584378
2	181	2	-2	256	145.762584765266	0.464079809648282	2.59653376363961	-2.06980436736353
2	182	-2	1	169	74.441744637308	-0.219751187123174	-1.56283574526415	1.05266358864339
2	183	4	1	202	126.239734120286	-0.446731031717506	5.00223097004067	0.69411317240025
2	184	-2	-1	208	174.381598613481	-0.443839568729041	-1.48476624457565	-1.12532735034415
2	185	-2	0	181	NaN	-0.187945094250083	-1.85921070158159	0.173388241186855
2	186	-4	-2	166	73.4699249999033	-0.112767056550051	-3.84420004316131	-1.88264312742396
2	187	-4	-1	191	146.530567355812	-0.575401134704099	-2.64568863444347	-0.9983520498464
2	188	4	-1	212	145.79191410598	-0.49299443953291	5.00078523854644	-1.12330310712231
2	189	2	-2	245	131.508084885685	0.299266419305902	1.94450885974124	-2.12167887216199
2	190	2	0	248	NaN	-0.130115834480827	1.91848569284508	-0.101699264950391
2	191	2	2	221	128.865057726086	-0.362878605052083	2.58641364317999	1.41667106312731
2	192	0	1	NaN	184.092843515097	NaN	NaN	0.624662834348457
2	193	4	1	220	164.066488215621	-0.980205953088893	4.27936522292496	0.736153421255956
2	194	6	2	174	86.5779753330655	-0.2255341131001	4.86054928360599	1.66747973413745
2	195	-6	0	176	NaN	0.172042047813537	-4.49477921556544	-0.126013935304779
2	196	-6	-1	192	54.196286234178	-0.433719448269422	-4.15358658292683	-0.573229981030033
2	197	-6	-2	185	189.021528196597	-0.148910343905836	-2.88278859949743	-1.23736356500018
2	198	2	0	243	NaN	-0.404804818384794	3.93383539580366	-0.487082929744344
2	199	6	1	155	79.4588376388248	-0.523354800911768	7.43973426931482	1.82215680359052
2	200	-6	2	151	186.06876623621	0.251557279996264	-4.48899628958852	1.83625655647582
2	201	2	2	272	146.670639082556	-0.981651684583127	2.81628495076278	1.59105959095139
2	202	2	0	291	NaN	-1.16092238986782	2.71797520915505	-0.166611360263349
2	203	2	-2	320	131.805666629271	-1.28380956687749	1.96041190617779	-2.38210554262824
2	204	0	-1	NaN	53.2680736618438	NaN	NaN	-1.08972847586018
2	205	-4	2	260	177.260097675667	0.218305455628943	-2.50111548502033	2.10945797983844
2	206	-2	-1	199	180.99117050022	0.62744746849643	-1.69584304273344	-0.318486591314693
2	207	-2	-2	227	82.9976118450861	0.121441445515438	-0.932496813779257	-1.64274372422396
2	208	0	1	NaN	52.0016682928688	NaN	NaN	0.891793790725637
2	209	-4	2	203	111.07428497801	0.121441445515438	-1.6018704956084	1.99201141438764
2	210	-2	-1	247	57.9813485133604	0.0722865747115704	-0.468417004130976	-1.04426275934452
2	211	-4	-2	200	102.672802211918	0.00578292597692529	-1.7999357103181	-1.26177386631532
2	212	2	-2	185	138.773234129802	0.0462634078154057	2.41148013237799	-1.85977577847265
2	213	-6	-1	219	80.2933234088257	0.375890188500166	-1.88812533146622	-0.845733143967675
2	214	4	-1	181	153.005575341343	-0.597087107117572	5.73810830060445	-0.623277246887876
2	215	6	-2	152	148.158285219042	0.066503648734645	4.64947248544821	-1.6325327845652
2	216	-2	-1	180	185.796440590946	0.163367658848148	-2.31895331674718	-0.720811045974462
2	217	2	-1	192	43.5165054065612	-0.357095679075156	4.28225668591343	-0.94352899123219
2	218	2	1	242	50.5032462006192	-0.332518243673224	2.75990142248776	0.721200764941477
2	219	2	-1	228	169.192539870958	-0.238545696548182	3.5030074105227	-0.673575928499675
2	220	4	2	215	176.649213156333	-0.429382253786727	4.22153596315571	1.83364777208937
2	221	4	1	220	19.710689510055	-0.399021892407869	4.34586887165961	1.15317289381398
2	222	-2	1	195	183.24892918352	-0.922376693319639	-1.82451314572004	1.23112634743064
2	223	-2	1	180	175.864347211901	-0.48287431907329	-0.894907794929241	0.922216611354096
2	224	-6	2	160	135.235622644204	0.105538399078892	-4.75211942153863	1.53113550789737
2	225	-4	0	179	NaN	-0.772020617919571	-2.43894903076838	0.236785623493353
2	226	0	-1	NaN	61.0001420816537	NaN	NaN	-1.13971209362099
2	227	-6	0	160	NaN	-0.335409706661685	-4.31406277878652	-0.450487049454216
2	228	2	2	233	118.824056384351	-0.368661531029009	2.93194347030129	1.14018154165391
2	229	2	-2	209	91.5837723116466	0.0115658519538523	2.31317039077025	-1.42652591824766
2	230	2	1	230	184.760611929635	-0.446731031717506	1.924268618822	0.592215997419175
2	231	4	1	242	NaN	-0.16481339034238	4.19840425924801	0.567188499765571
2	232	-6	1	173	95.1869144002941	0.218305455628943	-5.16559862888882	0.939721736554112
2	233	4	-2	251	94.1534755312198	0.599978570106034	3.40325193742073	-1.9269936274544
2	234	-2	-2	226	126.591336463006	0.13300729746929	-1.66259121836612	-1.63149093360154
2	235	-4	0	224	NaN	0.331072512178992	-1.67271133882574	0.0275111811090467
2	236	-6	2	182	95.2096782268868	0.403359086890561	-3.11265990708022	2.02826401532734
2	237	-4	1	260	93.6921912969735	0.409142012867488	-2.76857581145314	0.857462561168464
2	238	4	1	225	205.664142321948	-0.621664542519505	4.62923224452897	0.672100432814469
2	239	6	1	172	130.295058187083	-0.98598887906582	5.98821984910649	1.15992185004222
2	240	4	0	169	NaN	-1.10164739860433	4.85332062613483	0.368525190177967
2	241	-2	0	246	NaN	0.080960963676959	-0.0650579172404133	0.179239622993425
2	242	-4	2	182	143.705608543202	-0.452513957694431	-1.63512231997572	1.42380233528789
2	243	0	2	NaN	148.824028588489	NaN	NaN	1.7236588977814
2	244	-4	0	169	NaN	-0.239991428042412	-2.41870878984914	-0.00234162724170731
2	245	0	-1	NaN	91.1086192690153	NaN	NaN	-0.3795779314249
2	246	0	2	NaN	120.014083800443	NaN	NaN	1.8625456038109
2	247	4	2	213	119.498098973507	0.0563835282750246	4.59019749418472	1.93746355821094
2	248	-2	-2	224	165.210123368899	-0.247220085513571	-1.09152727814471	-1.42407077287169
2	249	-6	2	234	86.5917487782208	0.354204216086695	-1.17248824182167	1.08189845402119
2	250	-6	0	154	NaN	-0.0607207227577181	-6.1544789709431	0.522198106377457
2	251	0	2	NaN	163.192755994776	NaN	NaN	1.87686855086946
2	252	2	1	266	123.116458668517	-0.744551719529175	2.25967832548369	0.993190001515992
2	253	-4	1	195	99.2581043408683	-0.599978570106034	-1.85921070158159	0.302848969777478
2	254	0	-1	NaN	76.9737691791749	NaN	NaN	-1.38666472029583
2	255	4	2	208	175.311187334734	-0.971531564123506	4.71886759717131	1.76233337900125
2	256	-6	-1	166	83.1261970595857	-0.867438896538844	-5.14535838796958	-0.97800373276283
2	257	4	0	214	NaN	-0.500223097004067	7.11733614610122	-0.275975710918414
2	258	4	1	212	137.969997432695	-0.370107262523241	4.43984141878465	0.61669970992255
2	259	-2	0	213	NaN	-0.640459051944514	-1.16815104733898	0.394915926464359
2	260	4	2	214	110.305374271759	-0.284809104363586	4.34297740867115	1.8203981872364
2	261	0	-1	NaN	81.0139300886977	NaN	NaN	-0.639417971557091
2	262	-4	-1	208	71.1608195009642	0.407696281373257	-0.72864867309263	-0.81403635093443
2	263	-4	0	206	NaN	-0.361432873557852	-2.14691126893364	-0.313034361147882
2	264	-4	1	228	157.316598024425	-0.20529387218086	-3.00423004501286	0.855289350336718
2	265	4	0	249	NaN	-0.157584732871223	4.4514072707385	0.225399410640729
2	266	6	-2	164	202.953666710506	-0.623110274013737	6.5043459925471	-1.42680086323362
2	267	2	-1	243	125.652923797259	-0.26890605792704	2.8495367751301	-0.948328696953567
2	268	-2	-1	268	NaN	-0.28770056735205	-1.01779497193891	-0.403736586114706
2	269	4	-2	206	192.200225912567	-0.305049345282827	4.65091821694244	-1.6115862992781
2	270	0	-1	NaN	107.036690389643	NaN	NaN	-0.726489114598989
2	271	6	2	142	157.223023421813	-0.715637089644546	5.51691138198705	1.78608434218362
2	272	-4	0	224	NaN	-0.374444457005934	-2.81483921926855	-0.00292430544209563
2	273	0	1	NaN	125.278250452064	NaN	NaN	0.846295652584263
2	274	-6	-2	167	144.483794036928	0.761900497459952	-5.54148881738898	-1.90366651737251
2	275	0	1	NaN	86.6940347774609	NaN	NaN	0.919715877317791
2	276	2	-1	255	86.2353291434217	0.00578292597692694	2.08474481468169	-0.934232058417114
2	277	2	0	223	NaN	-0.0737323062058021	3.44373241925921	0.195111888304044
2	278	-2	-1	210	88.0991346769064	-0.234208502065489	-0.871776091021538	-0.77318076616985
2	279	4	1	197	202.431638468114	-0.361432873557852	4.97042487716758	0.97580013321586
2	280	2	1	270	53.9515056899127	-0.157584732871225	2.13534541697979	0.885076059231398
2	281	2	-2	246	136.82419541389	0.23709996505395	2.89001725696858	-1.88251831009959
2	282	2	2	227	157.259713171747	-0.634676125967587	3.03314467489749	1.62668797765868
2	283	0	2	NaN	116.65356424177	NaN	NaN	1.94231182262497
2	284	4	2	189	172.390592594163	-0.55371516229063	4.41960117786541	1.91000143776639
2	285	-2	-1	188	85.53689499039	-0.0954182786192732	-1.29248395584288	-0.631391765314633
2	286	-4	-1	178	NaN	-0.212522529652016	-2.63267705099539	-0.281303977602372
2	287	0	-1	NaN	65.7280143828431	NaN	NaN	-0.975026383843427
2	288	0	-2	NaN	110.57111084536	NaN	NaN	-1.95812071398293
2	289	-2	-2	186	86.970432295307	-0.504560291486761	-1.29971261331403	-1.77183942315852
2	290	-4	2	205	129.16551979727	0.628893199990662	-0.855873044584993	2.00191150613758
2	291	4	2	230	138.394444129338	0.16481339034238	3.9772073406306	1.72105553272146
2	292	-6	0	186	NaN	0.43227371677519	-6.16893628588541	-0.225557601061155
2	293	-2	-1	188	134.579683050244	-0.203848140686629	-1.80716436778926	-0.809205855977121
2	294	2	0	247	NaN	0.0910810841365796	3.21386111167642	0.124505430077515
2	295	4	1	160	63.4985062776114	-0.430827985280959	3.89335491396518	0.654668901495647
2	296	4	1	204	34.4239140230356	-0.387456040454018	5.55883759531976	1.09853993264674
2	297	-4	-2	200	95.5456669131897	0.138790223446215	-2.62689412501847	-1.81026939354104
2	298	6	1	163	96.7756547886663	0.112767056550049	6.22098261967774	1.66977144891446
2	299	-6	0	179	NaN	0.248665817007803	-4.59164322567895	-0.0409596535897844
2	300	-4	2	196	139.139031370249	0.839969998148446	-1.61054488457379	2.20385215490119
2	301	4	0	205	NaN	-0.202402409192397	7.2546806380532	0.131351584139935
2	302	4	-2	178	NaN	0.391793234936712	4.89669257096178	-1.18999845538266
2	303	-4	-2	197	168.275357195863	-0.414924938844414	-2.02113262893551	-4.20615659087999
2	304	-4	1	233	133.742389045276	-0.10409266758466	-1.59175037514878	0.851921028390028
2	305	0	-2	NaN	137.771035747798	NaN	NaN	-2.20841079745604
2	306	2	0	270	NaN	-0.0592749912634881	4.06973415626141	0.0796133577773641
2	307	4	-2	206	127.640226576584	0.344084095627074	5.36800103808121	-1.58523915374643
2	308	-2	0	297	NaN	0.397576160913637	-1.15224800090243	-0.356993927168247
2	309	0	2	NaN	136.827710453722	NaN	NaN	1.79914166724293
2	310	2	1	274	120.452982742121	0.374444457005934	2.29003868686255	0.855223928101388
2	311	2	1	246	60.291944157546	0.166259121836612	2.61243681007615	0.730756268667232
2	312	-6	2	180	188.471426775068	0.523354800911768	-2.72086667214351	1.03849837140684
2	313	-2	-2	225	150.053734105825	0.160476195859686	-0.85298158159653	-1.22421463137086
2	314	2	-1	226	172.006072194614	0.837078535159984	2.66737460685695	-0.845668975855132
2	315	-2	2	291	157.026646184657	-0.137344491951984	-1.00044619400813	2.94615820274769
2	316	2	1	222	124.120963563561	0.222642650111636	2.8538739696128	1.22784801781835
2	317	-6	1	183	49.9540443084213	0.484320050567521	-2.50545267950303	1.00372661323464
2	318	2	2	295	66.815812933164	-0.066503648734645	2.69918069973004	1.57674772259755
2	319	4	-1	235	NaN	0.451068226200198	4.98343646061566	-0.0398199919746897
2	320	6	-1	186	NaN	0.938279739756183	9.09509683020978	-0.369236672541864
2	321	-2	2	286	90.5286876929122	-0.61588161654258	-1.10598459308703	1.72393782452724
2	322	0	2	NaN	106.748261362517	NaN	NaN	1.69247470571787
2	323	6	0	228	NaN	0.361432873557852	7.25178917506474	0.607675551198591
2	324	4	0	195	NaN	-0.560943819761785	5.29426873187541	0.68003387767462
2	325	-6	-2	182	176.366910378855	-0.393238966430942	-3.96419575718252	-1.95092575483008
2	326	-4	2	239	137.381366008677	-0.46407980964828	-1.70740889468729	1.44493491900185
2	327	-2	0	175	NaN	-0.35998714206362	-1.38356503997946	0.0365136280612494
2	328	-2	0	195	NaN	-0.185053631261619	-1.33874736365828	0.00479082549589151
2	329	-4	0	197	NaN	1.62789366250456	-2.55171608731843	0.379187096438022
2	330	6	1	218	86.948674899484	-0.290592030340513	6.93083678334536	1.52448212575823
2	331	0	-1	NaN	NaN	NaN	NaN	-0.494929128998886
2	332	-6	0	220	NaN	0.628893199990662	-3.47120131764961	-0.313126620879804
2	333	-2	2	290	200.144099209178	0.268906057927042	-0.292037761834743	0.977557457636634
2	334	6	2	220	130.363717601882	-0.151801806894298	5.95785948772763	1.77904071198348
2	335	-4	0	219	NaN	-0.410587744361719	-3.10687698110329	0.147783951917717
2	336	-2	1	194	167.473265998303	-0.138790223446215	-0.828404146194596	0.0975153043970152
2	337	6	-2	271	146.002738716272	-0.696842580219539	5.6759418463525	-1.47488606735841
2	338	6	-2	221	135.56525888065	0.582629792175258	8.34476218470368	-1.20794011846801
2	339	6	-1	224	NaN	-0.663590755852215	7.8300817727573	-0.0670001830442614
2	340	-6	0	165	NaN	-0.0867438896538844	-4.69573589326361	0.147265542864678
2	341	6	1	234	107.725381108403	-0.399021892407867	7.26769222150128	0.98154414895062
2	342	-2	2	199	137.481388981694	0.387456040454018	-1.66403694986035	2.01225610228511
2	343	-2	2	344	138.502226337937	0.125778639998133	-1.09586447262741	2.06417807146587
2	344	-6	1	158	194.310194293026	0.0896353526423479	-5.44317907578125	0.841301001949296
2	345	-2	-1	189	193.068734421034	1.49922355951797	-2.24522101054137	-0.912933472135281
2	346	-4	2	200	150.508385388698	0.501668828498299	-1.97776068410856	1.83977869086689
2	347	-4	2	416	106.543251573503	-0.0679493802288751	-2.38834842847028	1.87245188166098
2	348	-4	0	175	NaN	0.28770056735205	-2.79170751536085	0.149607931457513
2	349	6	-2	197	125.273284810497	0.377335919994396	6.79927521737031	-1.43649139730931
2	350	2	0	246	NaN	0.0780695006884973	2.96664102616285	0.161358887036673
2	351	0	-2	NaN	156.065131549433	NaN	NaN	-2.04693920857915
2	352	4	0	237	NaN	-0.260231668961653	4.01624209097485	-0.567413022981913
2	353	-2	0	245	NaN	0.0780695006884957	-0.881896211481158	0.222752309370208
2	354	0	-2	NaN	65.4478366585239	NaN	NaN	-1.51646499741169
2	355	4	-1	208	88.2890773791423	0.320952391719373	4.93428158981179	-1.18413403656136
2	356	4	0	223	NaN	0.371552994017472	5.56895771577938	-0.022341030939692
2	357	0	-1	NaN	116.356804639366	NaN	NaN	-0.79131253350597
2	358	2	0	208	NaN	0.0260231668961646	3.42782937282267	-0.160082593657974
2	359	6	-1	150	NaN	0.0607207227577197	6.45519112174323	-0.389786353179343
2	360	-4	-2	182	112.301011808017	0.124332908503901	-2.09775639812977	-1.48406200822913
2	361	4	0	214	NaN	-0.00867438896538875	4.84030904268675	0.0775714718930925
2	362	-6	2	178	154.191646715831	0.028914629884628	-4.0278079429287	2.32931804015597
2	363	2	-1	216	122.63348268977	0.271797520915505	3.40036047443227	-0.422299313501167
2	364	2	-1	228	53.7954148950834	0.785032201367653	2.7252038666262	-0.774283676172019
2	365	-2	-2	210	136.552046126074	0.367215799534779	-0.774912080908034	-1.91470052219169
2	366	6	-2	210	164.00841184165	0.552269430796398	8.49511826010375	-1.34243199594569
2	367	6	1	186	28.0036474977964	-0.300712150800134	5.99400277508341	1.22824224022643
2	368	-4	-2	248	115.583133729379	0.352758484592463	-3.8803433305171	-1.66199885860386
2	369	6	1	199	114.089732914526	-0.0534920652865627	6.92649958886267	1.38756879836414
2	370	0	1	NaN	81.5268089463107	NaN	NaN	0.58598277031581
2	371	4	-1	214	NaN	1.05538399078893	6.36844723208935	-0.485812845724523
2	372	4	-1	191	118.285515719271	0.404804818384794	6.25278871255084	-0.177891421939172
2	373	4	-1	230	81.527997318436	-0.0318060928730916	4.48465909510582	-0.72108893906531
2	374	2	2	255	202.501817410941	-0.471308467119439	2.17438016732404	1.30087623589225
2	375	-2	0	221	NaN	0.0390347503442486	-1.15369373239666	0.596716775084794
2	376	-6	-2	177	126.757126425415	0.579738329186794	-3.6273403190266	-1.75342109030146
2	377	-4	2	193	146.813882378897	-0.519017606429076	-1.50211502250643	1.70347790057564
2	378	-6	1	153	137.859382036695	0.18505363126162	-4.62489505004627	1.02965810706187
2	379	0	1	NaN	92.1126008597032	NaN	NaN	1.06084696386108
2	380	-6	2	147	106.758134631987	0.161921927353918	-2.79170751536085	2.14863674758274
2	381	-4	-1	131	128.352952233293	0.547932236313703	-4.54104262338085	-0.949313580811725
2	382	-2	-2	182	87.153381958128	-0.344084095627076	-1.81873021974311	-2.22850857396577
2	383	6	1	169	135.635731610462	-0.436610911257886	6.1544789709431	1.06687415801035
2	384	6	-1	183	282.051035445575	0.315169465742448	9.54905651939844	-0.994598031378407
2	385	0	2	NaN	136.151991691147	NaN	NaN	1.99597008262427
2	386	6	2	42	100	-0.211076798157786	1.55994428227569	2.06062009524486
2	387	-6	2	202	112.894523120856	-0.202402409192397	-3.323736705238	1.71389958851538
2	388	-6	2	180	136.508521075655	-0.151801806894298	-2.79315324685508	2.11890896774124
2	389	6	2	211	127.499663711194	-0.422153596315571	7.86044213413616	2.351600360461
2	390	6	-1	182	NaN	0.32818104919053	8.30717316585366	-0.0197358087238604
2	391	-4	1	204	93.5199676468473	0.336855438155919	-2.30883319628756	1.22202795223314
2	392	2	2	260	162.977219846927	-0.258785937467421	3.03748186938018	1.4464970010149
2	393	-2	2	204	105.120492279514	0.0910810841365779	0.0838524266654226	2.10870882737717
2	394	-2	0	211	NaN	0.35998714206362	-0.358541410569388	-0.104485445721369
2	395	-4	-1	211	102.007218869819	0.224088381605868	-1.68427719077959	-0.715181218821992
2	396	6	0	227	NaN	-0.354204216086695	5.24222239808308	0.250645658446098
2	397	6	0	217	NaN	-0.639013320450281	6.2007423787585	-0.119761448242253
2	398	4	-1	218	NaN	-0.15469326988276	5.65136441095057	-0.474618790956348
2	399	6	-1	198	75.5400637944623	0.211076798157786	7.66960557689761	-1.06778323753185
2	400	0	2	NaN	83.0952054344968	NaN	NaN	1.61214566686552
2	401	2	-2	242	197.004194758018	0.341192632638612	2.38401123398759	-1.31629386478499
2	402	-6	2	182	110.307539533339	1.09297300963894	-4.6263407815405	2.15728528157433
2	403	-6	0	199	NaN	0.253003011490496	-5.69907355026021	-0.0172590138735673
2	404	6	0	238	NaN	-2.08474481468169	10.4454100458219	-0.1030445224471
2	405	4	1	69	100.100849389352	-1.59319610664301	6.17471921186234	0.6858781295577
2	406	-2	-2	259	118.462592933526	-0.177824973790462	-0.643350514932976	-1.90706828488336
2	407	6	-2	203	83.1842302435714	-0.949845591710035	15.7729306020646	-1.27668231077615
2	408	0	2	NaN	87.3044206010042	NaN	NaN	1.45809758232546
2	409	2	-2	248	127.046368956894	-0.806718173781126	2.74978130202813	-2.10912024749596
2	410	-2	-1	219	164.878207467314	-0.253003011490496	-1.63078512549303	-0.988738233259551
2	411	2	-1	240	107.2738752689	0.238545696548182	1.71463755215845	-0.833451870920035
2	412	-4	-2	179	145.777396896913	-0.182162168273158	-2.68472338478772	-1.94508995623867
2	413	2	1	228	33.9517986988751	0.397576160913637	2.0254698234182	1.4169887263526
2	414	-2	-1	199	70.2021072189053	0.900690720906168	-1.71752901514691	-1.02959034029461
2	415	4	-2	193	159.307372029377	0.6260017370022	3.50011594753423	-2.48825045369113
2	416	2	2	238	92.6278639616302	-0.393238966430942	2.04137286985475	1.90306148045207
2	417	-2	2	234	132.851125549739	0.19517375172124	-1.65102536641227	2.47609353888134
2	418	2	-1	218	75.0013595485806	0.534920652865621	2.28714722387409	-1.01219993625392
2	419	6	-1	160	113.492004979851	-0.12288717700967	5.14969558245227	-0.626705437088307
2	420	4	-2	197	109.632691939059	0.426490790798265	3.94829271074597	-2.00553303724849
2	421	6	1	166	167.717825008947	-0.29782068781167	7.1766111373647	0.980455054924401
2	422	-6	1	150	117.494080055466	0.357095679075157	-5.48365955761973	1.28059687814377
2	423	2	-2	251	140.188052699671	-0.173487779307769	1.47175466112757	-1.89599086744883
2	424	-2	2	265	115.847526758932	-0.0852981581596528	-0.77057488642534	1.73359236727148
2	425	6	2	169	126.724823745442	-0.481428587579059	6.53904354840865	1.71626361245904
2	426	-4	0	157	NaN	-0.0693951117231085	-3.30205073282453	0.117565126865331
2	427	-2	-2	257	79.6238813817966	-0.675156607806068	-1.2794723723948	-1.91855964657525
2	428	-2	0	209	NaN	-0.0375890188500153	-1.45585161469103	-0.0287989034949039
2	429	-4	2	258	125.228387112308	0.143127417928909	-2.50256121651456	1.86509117756318
2	430	6	0	170	NaN	0.137344491951984	8.20886342424593	0.035844620228006
2	431	4	0	213	NaN	-0.0202402409192394	4.24611339855764	-0.102387670153453
2	432	0	-1	NaN	178.005022797441	NaN	NaN	-0.90158920072566
2	433	6	1	150	66.7604694916288	-0.582629792175256	4.04515672085948	1.43152034301602
2	434	-6	-2	166	118.911956728573	0.303603613788595	-3.87889759902286	-1.70933781467419
2	435	6	1	178	193.826927329163	-0.202402409192397	7.66093118793223	0.837937696801807
2	436	4	-2	200	151.277761059381	0.652024903898365	3.07073369374751	-2.3510662137386
2	437	2	0	231	NaN	0.235654233559719	2.47509231812417	0.135350615286317
2	438	2	-1	223	138.577471020093	-0.349867021604001	2.70062643122427	-1.10073413832894
2	439	4	-1	166	96.5418267588475	-0.354204216086695	3.7242043291401	-1.19824535438116
2	440	6	2	198	170.269541640931	-0.907919378377323	6.36266430611242	1.67852472272702
2	441	-2	-2	154	144.064501738849	0.322398123213603	-3.6042086151189	-1.82979908072336
2	442	2	2	228	104.492360678571	-0.556606625279092	2.94206359076091	1.63816397358259
2	443	0	2	NaN	129.883596703607	NaN	NaN	1.63043877929284
2	444	4	-1	298	148.451796105438	0.709854163667621	2.85098250662434	-1.23055818753358
2	445	-6	0	231	NaN	1.09586447262741	-2.96519529466862	-0.0940050664028755
2	446	4	-1	236	109.113286181671	1.01345777745622	3.99166465557291	-0.901135203174994
2	447	4	-2	278	173.778903133333	1.03658948136392	2.48665817007802	-2.13895417143721
2	448	-4	1	237	121.262274391548	0.902136452400398	-2.4534063457107	0.605658289160681
2	449	0	-2	NaN	104.548373264561	NaN	NaN	-1.82541486692936
2	450	-4	1	141	196.865470159564	0.303603613788595	-4.79115417188288	0.9621421085809
2	451	-2	1	287	125.884082293255	0.665036487346447	-1.93294300778739	0.8761451815949
2	452	-4	-2	195	167.00369231985	0.701179774702232	-2.33630209467795	-1.65741798395426
2	453	2	-1	197	126.13697680953	-0.174933510801999	3.33530255719185	-0.756685284100685
2	454	-6	0	148	NaN	0.0766237691942639	-4.92416146935217	0.140850706801156
2	455	-6	-1	184	171.572354094944	0.242882891030877	-3.20084952822833	-0.254629887758859
2	456	-6	-1	180	93.6044797041308	0.344084095627076	-4.47020178016351	-0.99117334852829
2	457	0	-1	NaN	169.261270473972	NaN	NaN	-0.80191910396673
2	458	0	-2	NaN	164.417994876683	NaN	NaN	-1.74979418633206
2	459	6	0	180	NaN	-0.672265144817604	7.67683423436877	0.380796897496476
2	460	4	-2	202	128.49368377638	-0.0621664542519498	4.89235537647908	-2.29122041374823
2	461	4	-2	217	145.446501709746	0.0506006022980992	4.179609749823	-2.10036299180697
2	462	0	1	NaN	164.770366056705	NaN	NaN	0.610692298083847
2	463	6	0	235	NaN	-0.28625483585782	5.02825413693683	0.214767920771962
2	464	0	1	NaN	142.416918412357	NaN	NaN	0.856054218469734
2	465	2	1	226	121.420299302275	-0.38890177194825	2.25678686249523	1.13891387748507
2	466	0	2	NaN	143.34441877379	NaN	NaN	1.47639006581419
2	467	4	2	218	112.310487130454	-0.417816401832876	3.0244702859321	1.96702799089045
2	468	4	0	229	NaN	-0.545040773325241	4.07117988775564	0.0265429805387253
2	469	2	0	196	NaN	-0.228425576088563	1.43127417928909	-0.233875925552444
2	470	2	1	219	NaN	-0.641904783438744	2.92037761834744	0.32349520573943
2	471	2	0	267	NaN	-0.715637089644546	2.55171608731843	-0.067239883714284
2	472	6	-2	176	162.003621813511	-0.323843854707835	6.53326062243173	-1.59903233216098
2	473	-6	-1	186	200.692291651037	-0.770574886425339	-4.47743043763467	-0.801300335858481
2	474	4	-2	187	130.353512169117	-0.506006022980992	5.34920652865621	-2.00024964644809
2	475	-2	0	231	NaN	-1.06405837975432	-1.37344491951984	-0.068491584967792
2	476	-6	0	165	NaN	-0.611544422059884	-3.63746043948622	-0.109695786957258
2	477	-2	1	412	NaN	0.537812115854082	-1.15947665837359	0.566873104067438
2	478	0	-2	NaN	152.251812561626	NaN	NaN	-2.42205372029634
2	479	2	2	255	141.94740796054	0.0852981581596527	1.65102536641227	2.16058878011678
2	480	4	1	234	142.729041684452	0.283363372869354	2.89001725696858	0.658663223227958
2	481	-4	2	178	107.68925798415	0.121441445515438	-3.02013309144941	2.68415433331039
2	482	4	1	223	72.314039928337	-0.387456040454016	3.28759341788222	0.607892875200227
2	483	-4	-2	174	49.6299574955028	0.539257847348314	-3.04615625834558	-1.61955717716247
2	484	-6	-1	182	105.991429380888	0.111321325055819	-5.48944248359665	-1.33574724368198
2	485	2	0	245	NaN	-0.422153596315571	2.8495367751301	-0.0513018012468986
2	486	6	1	168	88.0489228168082	-0.148910343905836	3.98154453511329	1.32241520751628
2	487	2	-1	218	79.1236982572617	0.45251395769443	3.51891045695924	-1.07428998078875
2	488	4	0	211	NaN	0.611544422059884	5.5010083355505	-0.280820758122334
2	489	6	-1	158	60.7197019626161	-0.705516969184928	6.16749055439118	-0.961405397021354
2	490	0	1	NaN	109.412864898086	NaN	NaN	0.535634848230799
2	491	-2	1	201	113.999297425308	-0.0506006022980993	-1.45585161469103	1.13792546725388
2	492	-6	1	143	115.058697905191	-0.341192632638611	-6.14580458197771	0.947825612367352
2	493	2	-1	217	99.8139545896794	0.232762770571257	3.15458612041293	-1.12190929832111
2	494	0	1	NaN	196.838599878548	NaN	NaN	0.879618998951131
2	495	4	1	211	128.475453470148	-0.211076798157786	3.79504517235744	0.961853158228611
2	496	-6	-1	145	159.468156094247	0.296374956317438	-5.29716019486387	-0.498463071235104
2	497	4	-2	191	168.204507490516	0.753226108494563	4.4788761691289	-1.86888135030694
2	498	-6	0	185	NaN	-0.0173487779307775	-5.81762353278718	-0.260462189162581
2	499	-2	-1	247	63.4612994250733	-0.00433719448269521	-0.296374956317438	-0.855786650126016
2	500	-2	2	194	165.370962256323	0.507451754475224	-1.12911629699473	1.61326483299004
2	501	-2	1	281	141.997003426393	0.244328622525107	-1.93294300778739	0.786165922996915
2	502	2	-1	227	100.845868909799	0.414924938844413	3.06928796225328	-1.17052782539624
2	503	4	-1	182	79.0057053427179	0.611544422059884	5.23499374061192	-4.30693176419293
2	504	-2	1	281	145.776418522764	0.241437159536644	-2.37822830801066	0.512237242329865
2	505	2	2	234	150.67850066333	-0.176379242296231	2.7252038666262	1.35114232464196
2	506	0	-2	NaN	89.3261383044104	NaN	NaN	-1.69362745948002
2	507	6	2	211	186.516609940952	-0.355649947580926	4.78681697740019	1.14008499969322
2	508	6	0	223	NaN	-0.290592030340511	7.22865747115703	0.476907080312204
2	509	2	-2	193	191.607791931676	0.206739603675092	2.91314896087628	-1.43056243189865
2	510	-2	0	225	NaN	-0.280471909880893	-0.997554731019671	0.228496178207802
2	511	-4	1	180	99.8340504138386	-0.4510682262002	-2.68327765329349	1.33853780154921
2	512	4	1	231	88.5085425497883	-0.121441445515438	4.16804389786915	0.800127689243641
2	513	0	1	NaN	141.052276661674	NaN	NaN	0.828801173574368
2	514	2	2	251	116.495524929599	-0.143127417928909	2.22642650111637	1.69497167300822
2	515	6	0	174	NaN	0.0419262133327105	7.44840865828021	0.0888732300200387
2	516	4	0	244	NaN	-0.23709996505395	4.68995296728668	0.135223039254343
2	517	-6	-1	1	37.9947508660722	-0.193728020227008	0.160476195859687	-0.770355310906239
2	518	-2	2	314	154.496701903766	-0.0939725471250414	-0.98598887906582	1.70531662503938
2	519	-4	2	203	128.340505135437	-0.0332518243673215	-1.23320896457939	1.53971525336337
2	520	-4	-2	197	93.5756999931933	0.0910810841365796	-2.86399409007242	-1.47827507394505
2	521	6	-2	170	81.429165459144	0.10264693609043	8.23633232263633	-2.17677006740468
2	522	-6	1	163	128.451973400345	-0.325289586202067	-3.69962689373817	1.08717107537402
2	523	-6	2	177	129.614851131168	0.471308467119437	-5.01813401647721	1.998410871686
2	524	-6	0	143	NaN	0.0809609636769592	-5.71642232819098	-0.03333543420318
2	525	4	1	199	90.5080412712385	-0.284809104363588	4.023470748446	1.03655855580414
2	526	4	2	239	125.561615295781	-0.404804818384794	3.74878176454204	1.42278689442818
2	527	-6	2	184	60.8093906105001	0.29637495631744	-5.97665399715264	2.33176716158301
2	528	-6	-1	203	41.4202453646093	0.584075523669488	-4.23310181510956	-0.931261129161537
2	529	4	0	215	NaN	-0.517571874934843	4.22009023166148	0.452381181945196
2	530	2	2	247	136.737211410993	0.00433719448269521	2.08474481468169	1.86900245910586
2	531	-6	0	144	NaN	-0.507451754475224	-6.83686423622032	0.551264381243856
2	532	4	2	205	116.599714363699	-0.422153596315571	4.09720305465181	2.03734515916972
2	533	6	0	174	NaN	-0.662145024357985	1.49633209652951	0.421560093696098
2	534	4	2	207	123.628162805287	-0.521909069417538	4.58441456820779	1.49091001516593
2	535	2	1	226	171.154664799479	0.208185335169322	2.78592458938392	0.520498788298155
2	536	4	-2	235	146.478950017488	-0.133007297469288	2.7758044689243	-1.86490840722136
2	537	4	0	233	NaN	-0.55371516229063	4.99500231256951	-0.571475231007015
2	538	-4	-1	206	152.00524102035	-0.312278002753984	-2.65002582892617	-0.990311505494781
2	539	-4	2	188	149.884774787033	0.0534920652865628	-2.21052345467982	2.18396802824158
2	540	2	0	235	NaN	-0.221196918617405	2.86833128455511	-0.263649421964492
2	541	-2	1	192	NaN	-0.228425576088562	-1.29392968733711	0.237159253201487
2	542	-6	2	177	174.20121486901	0.626001737002199	-5.01957974797145	1.61149311780131
2	543	-4	2	232	148.108252771706	0.0361432873557852	-1.64668817192957	1.38703606718428
2	544	-4	1	169	91.6125849538946	0.412033475855951	-3.57818544822273	0.940046409911896
2	545	2	1	314	154.715907993794	-1.4732003926218	3.61722019856698	0.626886095871033
2	546	2	1	303	309.31590990602	-0.559498088267555	2.26979844594331	1.08991295682293
2	547	6	-2	291	108.401592414251	-0.0419262133327105	2.8495367751301	-1.36848650899291
2	548	4	2	267	45.3719124659816	-0.170596316319305	3.01868735995518	1.97149461257928
2	549	-6	-2	268	NaN	-0.0954182786192732	-3.33674828868609	-0.889936366547761
2	550	-4	-2	216	144.304090906406	0.231317039077025	-1.23754615906208	-1.30648311266264
2	551	-4	2	332	109.647781482265	0.503114559992529	-3.16904343535524	1.7290588731814
2	552	-6	0	188	NaN	-0.133007297469288	-3.93672685879212	-0.364649747348615
2	553	-2	1	225	235.357345303036	0.0130115834480823	-1.2982668818198	0.822341128317914
2	554	-4	-1	188	NaN	-0.216859724134711	-2.40714293789529	-0.29671829899122
2	555	-6	-2	167	173.689486182593	0.799489516309967	-4.004676239021	-1.31861607313688
2	556	0	-2	NaN	97.9372836930081	NaN	NaN	-1.63119755929122
2	557	-2	0	238	NaN	0.112767056550051	-1.75945522847962	-0.127862755570318
2	558	6	-1	170	97.4748005542556	0.802380979298431	7.39925378747634	-0.499504687156532
2	559	0	-1	NaN	58.9229885809653	NaN	NaN	-1.09077903780441
2	560	-2	2	288	68.3085923190143	-0.2255341131001	-1.08140715768509	1.84034781572897
2	561	4	2	217	138.496574794346	-0.0216859724134711	3.15458612041293	1.30479100802535
2	562	-2	-2	198	101.01056956298	0.0506006022980992	-1.31272419676212	-1.56321878526667
2	563	-6	1	194	115.496780516025	0.118549982526976	-5.62100404957171	0.824102420303693
2	564	-6	-2	215	149.745418508763	0.472754198613671	-4.33430301970576	-1.76997267736247
2	565	6	-1	195	85.7063073416466	0.108429862067356	9.71386990974083	-0.750235498134085
2	566	-4	-1	167	147.795434699982	0.407696281373257	-3.86444028408055	-1.07162748802292
2	567	0	-2	NaN	60.8454382402174	NaN	NaN	-2.27019638922133
2	568	-4	2	225	119.378678405264	0.281917641375124	-2.1541399264048	2.27074759402586
2	569	2	-2	225	135.891602655455	0.35998714206362	3.06061357328789	-1.89099758351348
2	570	0	-2	NaN	80.6741619618972	NaN	NaN	-1.50757966507237
2	571	2	-1	265	125.703322754698	-0.183607899767389	1.75078083951423	-0.820367547655871
2	572	-4	1	247	113.625535425577	-0.039034750344247	-2.8538739696128	0.935809734757352
2	573	4	2	222	91.7497086350358	0.172042047813537	4.05672257281333	2.04955504921651
2	574	-6	-1	175	101.2913996077	0.381673114477091	-5.06873461877531	-0.843066198184497
2	575	2	-2	212	108.769269007555	0.575401134704099	2.64713436593771	-1.62608642055029
2	576	0	-2	NaN	97.2265517008282	NaN	NaN	-1.95447375683992
2	577	6	-2	157	134.750970357121	0.67804807079453	4.16370670338645	-1.43136735483358
2	578	-4	-2	184	110.246648585162	0.182162168273158	-3.99600185005561	-1.82576445948115
2	579	-6	2	106	179.041916161103	-0.680939533782993	-0.319506660225141	1.27749150918925
2	580	0	-1	NaN	275.123380621967	NaN	NaN	-0.639081484938453
2	581	4	-2	207	149.873346429826	-0.10409266758466	0.900690720906166	-1.45051305407823
2	582	4	2	213	200.94963233202	-0.182162168273158	3.76034761649589	1.39938777848681
2	583	-6	1	173	149.000049634687	0.640459051944513	-4.5800773737251	0.969861515574801
2	584	4	-2	195	235.302462804773	0.456851152177125	3.7560104220132	-1.26691500496782
2	585	-2	-2	199	53.1418704606079	-0.339746901144381	-1.32139858572751	-1.3809597360561
2	586	2	1	240	124.999616096993	-0.410587744361719	2.10064786111823	0.443821408955183
2	587	6	0	175	NaN	0.76045476596572	7.31540136081092	0.490795243436873
2	588	6	-1	176	105.11280744763	0.151801806894298	6.5780782987529	-0.437752834651488
2	589	-6	-1	169	61.2633067768527	0.163367658848148	-5.76268573600639	-0.503364459762947
2	590	6	-1	154	58.2045786879024	-1.27802664090056	4.94006451578872	-0.757068658646561
2	591	6	2	212	91.3360580449499	-0.832741340677291	5.93039058933723	1.94929369738901
2	592	-4	0	210	NaN	-0.465525541142514	-2.87989713650896	-0.00283760491275011
2	593	0	2	NaN	141.761886256747	NaN	NaN	2.24111485184171
2	594	-2	2	280	137.710701036384	0.263123131950115	-1.95029178571817	1.48234161511368
2	595	4	0	212	NaN	0.202402409192397	5.58775222520439	-0.69592361478878
2	596	4	2	182	127.794829998851	-0.339746901144381	3.00712150800133	2.47638237104837
2	597	6	0	150	NaN	0.346975558615538	7.03926664541272	-0.255034959266017
2	598	6	-1	153	48.5212214037135	-0.166259121836612	6.78481790242799	-1.04708135438136
2	599	-4	-1	220	108.386135805911	0.0390347503442487	-2.41148013237799	-1.13009222849119
2	600	-4	-1	187	119.275897901503	-0.336855438155917	-1.95896617468356	-1.12246952219798
2	601	4	-1	201	80.4137183244372	-0.55371516229063	5.64847294796211	-0.941836965989801
2	602	6	2	149	161.769637566377	-1.03225228688123	6.02002594197958	2.266119350867
2	603	2	0	230	NaN	-0.106984130573125	3.35843426109956	0.227683799067578
2	604	-2	-2	251	166.456007229814	-0.438056642752117	1.41247966986408	-1.94844616487244
2	605	6	-1	174	NaN	-0.449622494705968	7.15492516495123	-0.743986011625621
2	606	2	-2	237	111.031436538045	0.426490790798265	2.73966118156852	-1.42653265568333
2	607	0	2	NaN	115.337595822595	NaN	NaN	1.83999342956958
2	608	6	-2	169	NaN	0.886233405963852	5.59208941968708	-0.885549318573048
2	609	-2	1	250	212.968071418108	0.144573149423141	0.174933510801999	0.498227155112486
2	610	-2	2	301	147.157860687202	0.108429862067355	-1.58741318066608	1.88875473204334
2	611	4	2	143	101.557282399448	-27.758044689243	-15.6139001376992	1.86295490698539
2	612	6	0	197	NaN	0.617327348036811	7.49322633460138	-0.0224926619953927
2	613	-6	1	171	103.88503649018	-1.13779068596012	-6.2282112771489	1.2437981216733
2	614	-2	1	337	120.134050644347	0.00433719448269355	-1.33730163216405	1.43058874582803
2	615	-4	0	184	NaN	0.465525541142514	-3.99600185005561	-0.0230847348959908
2	616	6	-1	186	115.377431496231	-0.244328622525107	6.73710876311836	-0.927382459322205
2	617	-4	0	156	NaN	-0.251557279996264	-5.80750341232756	0.16518670254227
2	618	-2	1	207	140.578356382659	-0.294929224823208	-1.28091810388903	1.12898719390262
2	619	-2	2	264	116.58053429114	0.16481339034238	-0.680939533782992	1.46455213873127
2	620	-2	-1	272	110.366154028366	0.0983097416077367	-1.0221321664216	-0.861956102624252
2	621	-6	-2	143	106.639293065883	0.0621664542519515	-5.12511814705034	-1.1037874917966
2	622	2	-2	222	98.1996597552735	-0.209631066663554	3.08952820317252	-1.54712447270797
2	623	-4	-1	180	182.661571330157	0.0621664542519498	-2.78158739490123	-0.546021270832727
2	624	-2	1	270	73.0057456991823	-0.179270705284694	-1.11755044504088	0.785843644396972
2	625	-4	-2	187	139.81786111405	0.717082821138777	-2.85242823811857	-1.4570756466523
2	626	-6	-2	165	157.21094589187	-0.481428587579058	-4.14635792545567	-2.02387638762131
2	627	-6	-2	173	178.484239343832	-0.475645661602133	-4.26924510246534	-1.43812699079216
2	628	2	1	288	NaN	-0.180716436778926	2.17582589881827	0.454894401512387
2	629	-6	2	194	149.513887140612	0.166259121836612	-4.12611768453644	1.62829147770006
2	630	2	2	248	108.340667457926	-0.147464612411604	2.81194775628009	2.03147451328726
2	631	0	1	NaN	56.2444560020889	NaN	NaN	0.558527148373499
2	632	-2	-1	202	102.605042661828	-0.0896353526423479	-1.40958820687562	-0.937744639222523
2	633	6	0	191	NaN	-0.179270705284694	6.99878616357424	0.13547118189355
2	634	-2	0	224	NaN	-0.156139001376993	-1.20284860320053	0.333006942330293
2	635	-6	1	154	165.155573895535	-0.351312753098233	-3.95841283120559	0.463060157424862
2	636	-4	2	201	119.803052653632	-0.451068226200199	-1.02791509239853	1.14872611533278
2	637	6	-1	167	63.9250309951167	-0.73009440458686	5.39257847348315	-0.764501955534908
2	638	6	2	171	115.54249230336	-0.0433719448269422	4.54827128085201	2.41942916432056
2	639	4	0	208	NaN	-0.977314490100431	6.51157465001826	0.529312975687482
2	640	-6	-1	168	55.6727100019403	0.633230394473357	-4.44562434476158	-0.858156956302698
2	641	-6	2	158	172.747357383989	-0.0173487779307775	-3.78637078339205	1.41834417914908
2	642	-2	-2	228	119.077892397502	-0.495885902521372	-0.837078535159984	-1.70065625339745
2	643	4	-1	212	80.7299563626174	-0.0361432873557852	5.24945105555424	-0.495444701568273
2	644	-4	1	175	57.0371231296328	0.159030464365455	-2.7252038666262	0.928138307224288
2	645	0	1	NaN	68.182559011872	NaN	NaN	0.80496289859227
2	646	2	0	230	NaN	-0.427936522292497	2.21341491766828	0.0737953799479775
2	647	-4	0	147	NaN	-0.293483493328977	-3.64324336546315	-0.302934695024866
2	648	4	-2	150	193.99957849009	-2.05438445330283	6.8542130141511	-1.60262838584717
2	649	6	2	192	154.506873680533	-0.494440171027142	6.09375824818538	1.97543858089463
2	650	4	2	194	150.202376240716	-0.62744746849643	1.92571435031623	1.63151090840558
2	651	-6	-1	140	163.004999274545	-0.261677400455885	-5.86244120910836	-0.594780389948784
2	652	0	1	NaN	NaN	NaN	NaN	0.498049758399474
2	653	-4	1	177	124.767059285409	-0.813946831252283	-2.68906057927042	0.614894334459296
2	654	-6	-2	162	150.78703057741	-0.481428587579058	-4.56851152177125	-1.51243194571941
2	655	-6	-2	134	136.255688812247	-0.459742615165587	-5.56317478980245	-1.86259868987003
2	656	2	0	220	NaN	-0.315169465742446	2.06739603675091	-0.270373276324792
2	657	-6	1	123	45.9835766665947	-0.689613922748382	-4.94729317325987	0.795059728227816
2	658	-6	-2	165	163.015251525723	-0.653470635392595	-4.14202073097298	-2.11250820020028
2	659	-6	0	164	NaN	-0.524800532406	-4.06395123028448	-0.0493384483084553
2	660	-4	-1	198	141.538775695829	-0.290592030340513	-2.18016309330096	-1.26846836429749
2	661	-2	0	170	NaN	-0.362878605052083	-1.24043762205055	-0.202707621056068
2	662	-6	-2	138	97.9472270978751	-0.73009440458686	-3.88468052499979	-1.55892208583311
2	663	2	-1	223	75.9911647768857	-0.345529827121308	3.31217085328415	-1.1752065452876
2	664	-6	-2	142	111.940264302223	-0.494440171027142	-2.96519529466862	-2.16868282750911
2	665	4	0	201	NaN	-1.41970832733524	5.38534981601199	0.329828590291035
2	666	0	-2	NaN	97.8446637283285	NaN	NaN	-1.59702749902818
2	667	-2	2	322	153.0383758741	-1.01779497193891	-0.958519980675423	1.65721659141766
2	668	-2	-1	198	105.246607149829	-0.560943819761787	-1.01345777745622	-1.04694264267058
2	669	0	2	NaN	165.832800256668	NaN	NaN	1.35569908260415
2	670	6	0	189	NaN	-0.536366384359852	6.84843008817417	0.262090430657684
2	671	2	-2	241	121.150356183335	0.0563835282750262	2.42015452134337	-1.80101116540111
2	672	0	1	NaN	187.675355746042	NaN	NaN	0.970467669043541
2	673	0	-1	NaN	84.6642092292277	NaN	NaN	-1.00389254765747
2	674	-2	0	228	NaN	-0.0563835282750246	-0.297820687811668	0.0154013425532169
2	675	6	-1	171	40.9996882230381	-0.55371516229063	5.98966558060072	-0.410169896809645
2	676	4	2	192	189.74453666867	-0.871776091021538	4.55839140131163	1.40091225147353
2	677	6	-1	166	58.7835088347496	-0.0318060928730916	6.27013749048161	-0.727444411769532
2	678	4	-1	166	NaN	-1.66548268135458	4.45863592820966	-0.302760173487336
2	679	-4	-2	145	128.762285043161	-0.860210239067687	-4.03214513741139	-1.52220929004303
2	680	0	1	NaN	127.623711963904	NaN	NaN	0.807599860928373
3	1	6	-1	420	119.543311473743	-1.05827545377739	3.56083667029195	-1.77664206495773
3	2	2	1	471	189.039752375449	-0.472754198613671	1.06984130573124	0.703484437743593
3	3	-4	-1	243	134.783598746816	0.10409266758466	-2.84809104363587	-1.13370884246451
3	4	2	1	430	123.001156455251	-0.16481339034238	1.93149727629316	0.718511894790651
3	5	-6	2	315	151.53109377023	0.160476195859685	-2.35509660410296	1.44534413163494
3	6	-4	1	290	62.1740543544049	0.242882891030877	-3.18928367627448	0.899601896771738
3	7	0	-1	NaN	116.621840739971	NaN	NaN	-0.948280194426014
3	8	6	0	40	NaN	-1.02502362941007	-1.0033376569966	0.23452841775242
3	9	4	1	242	54.2746436965489	-0.941171202744646	3.41192632638612	0.877207836858812
3	10	2	-2	251	133.360910260907	-0.835632803665754	1.37055345653137	-2.20542551671951
3	11	-2	2	337	118.002716808126	-0.464079809648282	-1.36621626204868	1.41428874951622
3	12	-2	0	288	NaN	-0.0534920652865611	-2.23220942709329	0.100706150720403
3	13	-2	2	342	228.85423991333	-0.560943819761787	-1.15947665837359	1.68509884402239
3	14	-6	-1	235	82.0004009184847	-0.0997554731019668	-2.98398980409362	-0.737034490457413
3	15	6	1	242	137.681876190403	-0.809609636769588	4.20707864821339	0.824936251190347
3	16	0	2	NaN	158.708120082609	NaN	NaN	1.64122580537582
3	17	2	-1	242	138.526827182926	-0.406250549879026	2.14835700042787	-1.37307368948656
3	18	-6	-1	162	113.088514428107	-0.037589018850017	-5.11210656360225	-0.84341194662311
3	19	-6	-1	214	67.3780483788683	-0.485765782061751	-4.26346217648842	-0.993249781867922
3	20	2	1	252	138.009045051803	-0.715637089644546	1.94161739675278	0.67914179194206
3	21	-2	1	255	145.658841783975	-0.274688983903967	-1.77824973790463	1.27584091988369
3	22	0	-2	NaN	167.398229650355	NaN	NaN	-1.83844288891611
3	23	6	1	162	122.06667707069	-1.48910343905835	5.41860164037931	0.216033484515141
3	24	-4	1	181	62.588308867767	-0.0997554731019668	-3.56806532776311	0.83162422582159
3	25	4	1	253	NaN	-0.641904783438744	4.24033047258072	0.572903449811735
3	26	-6	-1	236	96.9978271746929	-0.429382253786727	-3.323736705238	-1.19794303024991
3	27	6	1	254	NaN	-1.53825830986222	2.90881176639359	0.0127545958595239
3	28	-4	0	211	NaN	-0.508897485969454	-4.48465909510582	-0.287633492468328
3	29	6	2	185	170.315939798868	-0.362878605052083	5.82051499577565	1.43897522297002
3	30	0	1	NaN	133.299313069771	NaN	NaN	1.35980040571807
3	31	-6	2	210	132.489605431311	-0.169150584825074	-5.02536267394837	1.32351280682262
3	32	6	-2	211	144.733819445574	-0.978760221594663	4.50779079901353	-2.47838390401658
3	33	0	-2	NaN	107.235015687152	NaN	NaN	-1.72256522507297
3	34	-4	1	222	61.273142604497	-0.0881896211481162	-2.41726305835491	1.30835639194453
3	35	0	-1	NaN	117.849713030833	NaN	NaN	-1.40457290166279
3	36	4	-1	241	85.7276662810529	-0.429382253786728	2.85676543260126	-1.47465754068516
3	37	2	0	262	NaN	-0.270351789421272	2.46930939214724	-0.391324601788651
3	38	2	-1	NaN	111.078053367442	NaN	NaN	-1.08270290231239
3	39	0	-2	NaN	139.491047697454	NaN	NaN	-1.795079856023
3	40	-6	2	187	NaN	-0.407696281373257	-5.46775651118318	0.970705128378602
3	41	-4	0	174	NaN	-0.634676125967589	-2.74978130202814	0.139468179741702
3	42	-4	-2	243	146.346087834825	-0.48287431907329	-3.73432444959972	-1.54792943350758
3	43	-4	2	216	159.914828568359	0.38890177194825	-4.39936093694617	1.83260234728862
3	44	6	2	218	146.23321268599	-0.446731031717504	4.63935236498859	1.05926541536199
3	45	0	-2	NaN	145.891988376359	NaN	NaN	-2.12264051143188
3	46	6	0	242	NaN	-0.881896211481158	3.2543415935149	-0.0851726830608161
3	47	-4	-2	171	110.451314174168	-0.909365109871555	-4.32129143625767	-2.20138669646215
3	48	-4	-1	187	146.738446336842	-0.331072512178992	-3.94684697925174	-1.02427790796226
3	49	-2	0	180	NaN	-0.365770068040545	-3.64179763396891	-0.523294370583305
3	50	6	-2	180	164.28845903846	-1.30838700227942	2.8264050712224	-1.94551680673551
3	51	2	0	262	NaN	-0.532029189877157	1.67704853330843	-0.272180488284703
3	52	2	2	269	154.030707733111	-1.1782711677986	1.87222228502967	1.58535319964686
3	53	4	0	230	NaN	-0.406250549879026	4.18539267579992	-0.513441036168699
3	54	2	-1	251	126.146544762107	-0.514680411946381	2.54304169835304	-0.901439141539781
3	55	-4	1	244	77.6982706928131	-0.413479207350183	-3.93817259028635	0.700283007634796
3	56	0	-2	NaN	164.173495163395	NaN	NaN	-1.67583901430491
3	57	-6	-1	175	161.372821119381	-0.507451754475224	-3.88468052499979	-0.63217095812084
3	58	-6	-2	201	150.639122180412	-0.140235954940447	-5.26535410199078	-1.88502269706097
3	59	-2	1	282	105.739234344939	-0.71852855263301	-1.88523386847775	0.734275920286778
3	60	2	-1	232	109.694500911142	-0.724311478609935	1.69584304273344	-1.01694054695354
3	61	6	2	215	122.872339758163	-0.952737054698497	5.70051928175444	1.43450192322396
3	62	4	-1	240	145.693658919167	-0.484320050567521	3.73866164408242	-0.874466432583355
3	63	0	-1	NaN	104.681828629989	NaN	NaN	-0.912222595857755
3	64	-4	-1	233	89.569385261468	-0.364324336546314	-3.11121417558599	-1.19502351300089
3	65	-2	1	254	78.1760652348942	-0.13300729746929	-1.95607471169509	1.08939780351781
3	66	2	-2	250	141.868156344907	-0.78069500688496	1.91414849836238	-1.72054370516025
3	67	4	-1	246	159.173402208847	-0.722865747115703	3.54493362385541	-1.25208729062368
3	68	-2	-1	170	116.864909326087	-0.665036487346447	-0.150356075400068	-1.14794425825613
3	69	-4	0	256	NaN	-0.73009440458686	-4.23165608361533	-0.269275934131897
3	70	6	-2	209	129.424651013953	-1.44428576273718	4.94151024728295	-2.19842258250078
3	71	-2	-1	249	136.453914292759	-1.224534575614	-1.82885034020273	-1.06521929171714
3	72	-6	0	153	NaN	-0.896353526423472	-4.47309324315197	-0.470748462528348
3	73	4	-1	205	128.552708831452	-1.26067786296979	3.51746472546501	-1.3562403133005
3	74	4	-2	181	147.276379491943	-2.63845997697232	-1.90691984089123	-3.63965549025917
3	75	0	2	NaN	177.631440735803	NaN	NaN	1.47235813089027
3	76	6	0	253	NaN	-0.618773079531043	4.73043344912516	-0.376337538304834
3	77	6	1	220	62.0712907016644	-1.04237240734084	-1.15513946389089	0.907393601432783
3	78	-4	0	166	NaN	-1.81439302526042	-6.5824154932356	-0.516321183863821
3	79	6	2	298	135.007252365849	-0.543595041831008	4.28803961189035	1.19445201199953
3	80	-6	-2	271	140.266657419019	-2.95218371122053	-4.42538410384234	-1.74697180876335
3	81	0	1	NaN	100.827188551838	NaN	NaN	1.12403686426362
3	82	-6	2	269	164.821353972118	-0.472754198613671	-4.23310181510956	1.59418279529781
3	83	-4	1	283	101.731474521693	-0.819729757229208	-4.18972987028262	0.94624260430739
3	84	0	-2	NaN	149.075664992605	NaN	NaN	-2.05301910690625
3	85	-4	-1	253	150.527296657298	-0.514680411946381	-2.48810390157225	-0.840087332085982
3	86	6	-2	231	72.6484975599701	-1.13634495446589	5.32896628773697	-2.05110554331783
3	87	-2	1	193	103.325833264307	-0.890570600446547	-3.01290443397825	0.525653035982243
3	88	-6	1	193	NaN	-0.744551719529174	-4.50345360453083	0.31582821070082
3	89	4	0	249	NaN	-0.799489516309967	4.1290091475249	0.197237753939469
3	90	-6	-2	187	183.922529357779	-0.673710876311836	-3.77046773695551	-1.55353946687701
3	91	6	2	232	153.320064307285	-1.04815533331777	4.46008165970389	0.898867616767459
3	92	-4	-1	267	107.508143184756	-1.1508022694082	-3.3743373075361	-1.14126781754796
3	93	-4	-1	255	169.536556335108	-1.13779068596012	-3.11555137006868	-1.28902782788996
3	94	6	1	288	120.032227826107	-2.06739603675091	3.67938665281893	0.897123038183148
3	95	6	-2	3	221.121802376634	-2.46352646617032	-1.81294729376618	-1.71193197082301
3	96	-6	1	243	153.252663747734	-1.04815533331777	-5.94340217278531	1.04113521236601
3	97	0	-2	NaN	142.821540240926	NaN	NaN	-1.72294911848957
3	98	4	1	263	NaN	-1.60909915307956	3.79215370936898	0.539383956894461
3	99	-4	-2	344	178.094877571832	-0.659253561369522	-2.42160025283761	-1.4513433072152
3	100	2	2	380	186.211749322993	-1.26212359446402	1.93294300778739	1.68127789573177
3	101	2	0	342	NaN	-0.565281014244479	2.74688983903967	0.485744493732858
3	102	6	-2	219	154.366498909408	-0.611544422059885	4.56128286430009	-2.49241265574956
3	103	0	2	NaN	152.474053745463	NaN	NaN	1.74748488785321
3	104	-6	-2	193	86.6862871159125	-0.673710876311834	-4.96608768268488	-2.34801226028019
3	105	2	-2	243	150.596453090733	-0.809609636769588	2.49822402203187	-2.0781814629066
3	106	-4	-2	215	150.604316108262	-0.228425576088563	-3.148803194436	-1.42787429339782
3	107	-6	0	179	NaN	-0.289146298846281	-4.92127000636371	0.27619921659788
3	108	-4	-2	197	84.2942752468148	-0.611544422059884	-2.62978558800693	-1.97582781327464
3	109	6	2	250	109.737158712494	-0.498777365509835	5.46486504819472	1.64466737884794
3	110	0	-1	NaN	101.516863303323	NaN	NaN	-0.631823589588969
3	111	4	2	327	226.945714175739	-0.537812115854082	3.12856295351676	1.67096305448204
3	112	-2	2	252	136.888244882119	-0.387456040454016	-2.03848140686628	1.45317825081997
3	113	-4	1	282	119.990575681465	-0.491548708038678	-2.83797092317625	1.15936171714787
3	114	-2	-2	231	131.367804806143	-0.289146298846281	-1.23754615906208	-2.17744160084696
3	115	0	1	NaN	151.01104846747	NaN	NaN	0.776276427254658
3	116	-6	-1	221	111.355095798614	-0.652024903898365	-5.09764924865994	-1.25925022222026
3	117	0	-1	NaN	173.776444007654	NaN	NaN	-1.37697882216854
3	118	2	2	302	169.307519798845	-1.18694555676399	1.79126132135271	1.52838770684019
3	119	0	1	NaN	79.0376834142091	NaN	NaN	1.45166721532545
3	120	2	-2	269	146.583408831558	-0.772020617919571	1.74066071905461	-1.91626568272976
3	121	-4	-1	254	52.4044984434322	-0.446731031717504	-3.03169894340326	-1.16926660036136
3	122	-2	2	337	88.4005197317997	-0.704071237690696	-1.54837843032184	1.65055466148079
3	123	-4	2	257	139.944021256524	-1.18694555676398	-2.23510089008175	1.32850484490574
3	124	-4	0	223	NaN	-0.837078535159986	-4.2027414537307	-0.343147523752454
3	125	-2	-1	232	153.320541222991	-2.31317039077025	-3.18639221328602	-1.07648659706098
3	126	-6	0	213	NaN	-0.870330359527308	-4.69139869878092	-0.456631910640106
3	127	2	2	283	119.83677010142	-1.49344063354104	1.38934796595638	1.3697706609415
3	128	-4	2	226	124.387016166635	-0.735877330563786	-4.43405849280772	1.94819854084137
3	129	6	1	183	92.8129499779949	-1.10598459308703	4.77235966245788	0.85566598696052
3	130	6	-2	187	112.570100553237	-1.46308027216218	-0.769129154931108	-2.17250212243499
3	131	0	2	NaN	117.239604581013	NaN	NaN	1.76813047072793
3	132	0	2	NaN	151.892356219969	NaN	NaN	1.51558304315449
3	133	2	2	241	117.819041668637	-1.36477053055445	1.63223085698726	1.52053158096636
3	134	4	0	235	NaN	-0.971531564123504	2.85965689558972	-0.0132371516060519
3	135	6	1	172	74.5631556304166	-0.997554731019671	5.054277303833	0.478706797892786
3	136	-2	-2	239	145.220334886942	-3.25145013052643	-3.49288729006308	-1.92918752877554
3	137	-6	1	212	161.040240252662	-1.97053202663741	-6.13423873002386	0.528947280744543
3	138	4	1	238	NaN	-0.812501099758051	3.61722019856698	0.236944235317122
3	139	-2	1	272	115.978657241637	-0.534920652865621	-3.04037333236865	1.02919852986943
3	140	0	-1	NaN	119.546715946055	NaN	NaN	-1.17322010025623
3	141	6	-2	164	160.179319446589	-1.049601064812	5.13090107302726	-2.27571888794095
3	142	6	1	228	128.727627099881	-0.718528552633008	4.95885902521372	0.901103605195502
3	143	6	2	228	111.293856661483	-0.837078535159984	4.69862735625207	1.3334421328583
3	144	-2	-2	296	152.764776519757	-1.14646507492551	-1.61921927353918	-1.66756786056106
3	145	6	2	228	123.354143809883	-0.951291323204267	4.52080238246161	1.8728278255446
3	146	4	-2	294	148.350458317825	-0.536366384359852	2.67026606984541	-1.76101524228171
3	147	6	0	235	NaN	-0.873221822515771	3.52180191994771	-0.299480682865949
3	148	4	2	221	133.193480893231	-0.972977295617736	3.08952820317252	1.76308270920083
3	149	4	-1	222	122.059174038857	-0.751780377000332	-0.409142012867488	-0.975911572615602
3	150	-2	-1	264	140.150108673685	-0.563835282750249	-1.61632781055071	-0.942431682589469
3	151	-6	0	214	NaN	-0.68816819125415	-5.34631506566774	-0.419763629192854
3	152	2	1	316	96.2462987571945	-1.09731020412164	1.04092667584661	0.910552564639187
3	153	-2	-2	238	111.844294610854	-4.66103833740206	-1.12044190802934	-1.76424406337269
3	154	0	2	NaN	NaN	NaN	NaN	0.890905951084902
3	155	-2	-2	230	138.504206921171	-2.47798378111263	-2.63845997697232	-1.61646016084374
3	156	6	-1	223	118.699418069143	-0.896353526423472	5.04271145187915	-1.64045035148186
3	157	-4	-2	226	126.048010418108	-0.633230394473355	-2.46352646617032	-1.75968304434654
3	158	-2	-2	224	78.7960837752672	-3.71408420868049	-3.01001297098979	-1.87692197326375
3	159	-2	0	277	NaN	-0.624556005507968	-1.1508022694082	0.173157273788156
3	160	-4	1	261	55.7397239839349	-2.86254835857819	-4.95018463624834	0.346728395368211
3	161	4	-2	231	102.465382695215	-0.892016331940779	-0.863101702056151	-1.72108102063307
3	162	-2	0	326	NaN	-0.731540136081092	-1.71030035767575	-0.202168464499084
3	163	-4	0	241	NaN	-0.89346206343501	-3.27169037144567	0.277910051052484
3	164	-2	2	307	99.1811565925302	-1.1276705655005	-1.80861009928349	1.28624525293316
3	165	-4	0	259	NaN	-1.18116263078706	-4.02202501695177	-0.0128003985852214
3	166	2	0	315	NaN	-1.18549982526975	1.09441874113317	-0.241168811406313
3	167	-4	1	266	141.584388252493	-1.30404980779673	-3.89624637695364	0.546238086597915
3	168	4	1	249	105.791667806993	-1.27802664090056	2.14112834295671	0.450026469820564
3	169	2	2	351	133.442429405222	-1.10598459308703	0.280471909880893	1.59531373849511
3	170	-6	1	180	70.2882695518516	-0.968640101135043	-4.24177620407495	1.02673652965011
3	171	6	0	243	NaN	-1.53392111537952	3.96275002568829	-0.241350147107987
3	172	-6	1	175	143.726222718021	-1.06116691676585	-2.94206359076091	0.483563647276401
3	173	2	-2	248	145.971788904416	-1.02068643492737	-0.332518243673224	-1.67495935976692
3	174	-6	1	224	60.7345621187389	-0.773466349413803	-4.46586458568082	0.687528938267187
3	175	2	1	361	134.174383738041	-1.1739339733159	1.24622054802747	1.26284321919556
3	176	-6	1	275	131.653795931694	-0.863101702056151	-4.88223525601946	0.805667048371141
3	177	4	-2	255	123.607074011152	-0.94406266573311	3.26301598248028	-1.98693149866342
3	178	-6	1	239	NaN	-0.43227371677519	-4.16081524039799	0.469287809465725
3	179	-2	-1	246	168.165486032498	-1.44428576273718	-1.71030035767575	-0.844580398904004
3	180	-4	-1	216	202.655215339698	-0.912256572860016	-3.25578732500913	-0.974236013286727
3	181	2	-2	234	138.387180560813	-0.626001737002199	2.2004033342202	-1.82537152982785
3	182	-2	1	259	170.009264659006	-1.21875164963708	-1.95896617468356	0.797645135280905
3	183	4	1	248	125.24595776074	-1.50645221698913	2.98398980409362	0.753094824619741
3	184	-2	-1	193	100.90749092341	-1.28525529837172	-3.59119703167082	-0.919125506335895
3	185	-2	0	257	NaN	-1.19128275124668	-3.10109405512637	-0.0953372371424427
3	186	-4	-2	215	124.464063119727	-2.58641364317999	-4.19984999074224	-1.67858540511067
3	187	-4	-1	235	145.271741516157	-1.07417850021393	-3.25145013052643	-1.11123390530658
3	188	4	-1	240	70.4160375136431	-1.14357361193704	3.30638792730723	-1.27250008857698
3	189	2	-2	263	153.718013474655	-1.924268618822	1.10164739860433	-1.59476151947803
3	190	2	0	295	NaN	-1.63945951445842	0.880450479986926	-0.293498594213112
3	191	2	2	360	121.084553087268	-0.961411443663886	1.14935653791397	1.64908175480708
3	192	0	1	NaN	186.943566388297	NaN	NaN	0.595520974536232
3	193	4	1	260	NaN	-1.14935653791397	1.55705281928722	0.206585871314502
3	194	6	2	213	273.986201480275	-1.4269369848064	-1.39368516043908	1.15557839652573
3	195	-6	0	209	NaN	-1.78692412687002	-6.46964843668555	-0.420532456753861
3	196	-6	-1	159	127.703508331425	-3.130008685011	-5.85232108864874	-1.12833509096063
3	197	-6	-2	222	123.813984790791	-2.22931796410483	-5.20463337923306	-2.02262549095596
3	198	2	0	278	NaN	-1.28814676136018	1.6987345057219	0.150816985505779
3	199	6	1	181	292.98722406622	-1.58018452319493	1.38934796595638	0.785441734329742
3	200	-6	2	230	128.293668889036	-0.91514803584848	-5.26390837049655	1.60055875657929
3	201	2	2	329	174.776224754815	-1.13345349147742	1.35465041009483	1.38790013650954
3	202	2	0	353	NaN	-0.676602339300298	1.84330765514504	-0.342449848112939
3	203	2	-2	228	82.5690221418641	-2.955075174209	-1.46886319813911	-2.04596691795422
3	204	0	-1	NaN	128.096911550823	NaN	NaN	-1.28221313157379
3	205	-4	2	412	186.240255051529	-0.268906057927042	-2.77435873743007	2.11614087152939
3	206	-2	-1	234	179.172765921863	-0.87322182251577	-1.93438873928162	-0.596531918742406
3	207	-2	-2	234	174.471284244111	-0.744551719529175	-1.5787387917007	-1.01517494737663
3	208	0	1	NaN	124.226210077938	NaN	NaN	0.561459729831966
3	209	-4	2	239	169.387848054335	-0.900690720906167	-2.8264050712224	1.35458962768778
3	210	-2	-1	203	50.7152802179794	-0.993217536536977	-1.98209787859126	-0.854848270478856
3	211	-4	-2	186	116.003100993148	-3.17482636133217	-3.57963117971696	-1.91943554879496
3	212	2	-2	308	49.0303080767152	-1.28670102986595	1.15369373239666	-1.41497934669812
3	213	-6	-1	165	61.3056373021607	-2.48232097559533	-5.83786377370642	-0.696661181378777
3	214	4	-1	288	57.8231053175541	-0.971531564123504	3.67360372684201	-0.674982315266375
3	215	6	-2	239	164.356243149565	-1.62355646802187	3.71263847718625	-1.51658794375316
3	216	-2	-1	263	71.0873782287913	-3.1762720928264	-3.74589030155358	-0.291251150016346
3	217	2	-1	264	NaN	-1.72186620962961	1.3257357802102	-0.419294054299075
3	218	2	1	293	63.3396811488015	-1.73343206158346	0.646241977921438	1.11276603004313
3	219	2	-1	361	158.720955264198	-0.952737054698498	-0.115658519538513	-0.496804084929754
3	220	4	2	447	183.752831820075	-0.722865747115703	2.60665388409923	2.4917350804924
3	221	4	1	290	180.920854162644	-0.962857175158117	2.8264050712224	1.22354679996292
3	222	-2	1	312	0.0207827895432064	-1.05538399078893	-2.43027464180299	0.797617826476972
3	223	-2	1	269	28.997070958517	-0.897799257917704	-1.67271133882574	0.638776054762152
3	224	-6	2	197	100.663054404976	-0.212522529652017	-5.33330348221966	1.73012695270122
3	225	-4	0	274	NaN	-0.453959689188662	-3.07073369374751	0.249605157867457
3	226	0	-1	NaN	120.588352908557	NaN	NaN	-0.915233303606304
3	227	-6	0	196	NaN	-2.42015452134338	-5.51835711348128	0.111910287103301
3	228	2	2	267	120.05896319156	-0.747443182517636	1.85342777560466	2.08670281495175
3	229	2	-2	226	107.191177653392	-4.20852437970762	-0.996108999525439	-1.85681958908703
3	230	2	1	258	167.010537799703	-0.912256572860016	1.22598030710823	0.76170982444503
3	231	4	1	24	100	-0.868884628033076	-1.03948094435238	3.4973547747231
3	232	-6	1	225	0.000278372024302211	-2.32184477973564	-6.43639661231822	0.889692789269025
3	233	4	-2	200	149.887290345996	-2.099202129624	-1.78258693238732	-5.1287173595869
3	234	-2	-2	79	124.278172298687	-0.825512683206134	-0.349867021604001	-1.19304336945068
3	235	-4	0	275	NaN	-0.429382253786727	-2.45629780869916	0.331221563923704
3	236	-6	2	216	136.489272644149	-1.72909486710076	-4.47164751165774	2.05853293336066
3	237	-4	1	259	136.998070742938	-0.819729757229207	-3.34831414063994	1.14901338087593
3	238	4	1	39	100	-3.08663674018405	-2.53870450387035	2.83159188174422
3	239	6	1	357	209.240430925607	-2.78158739490123	2.28281002939139	0.683541222679789
3	240	4	0	301	NaN	-1.25344920549863	5.10632363762533	0.18430774971925
3	241	-2	0	312	NaN	-0.761900497459952	-1.34308455814098	0.599430337768571
3	242	-4	2	293	218.322459041279	-2.68906057927042	-5.22776508314077	1.83545379800841
3	243	0	2	NaN	99.7388285419125	NaN	NaN	1.9242306937944
3	244	-4	0	239	NaN	-3.39746901144381	-4.47598470614044	-0.163890851061759
3	245	0	-1	NaN	100	NaN	NaN	1.90424358267381
3	246	0	2	NaN	113.012210575572	NaN	NaN	1.67638738216138
3	247	4	2	279	157.29803433032	0.0852981581596526	5.03403706291376	1.62140842595039
3	248	-2	-2	264	155.30726408841	-0.741660256540711	-1.67849426480266	-1.65491859727422
3	249	-6	2	226	113.895767866543	-0.0824066951711908	-2.62255693053577	1.30554405373702
3	250	-6	0	208	NaN	-2.49677829053764	-6.69807401277411	-0.466555840350363
3	251	0	2	NaN	120.920345251754	NaN	NaN	1.67614627877755
3	252	2	1	348	109.330382485516	-0.479982856084826	2.02836128640666	0.955215133956274
3	253	-4	1	260	51.0190173445909	-0.331072512178992	-2.73532398708582	0.588866497319889
3	254	0	-1	NaN	124.590051950996	NaN	NaN	-1.11046527382112
3	255	4	2	244	161.910767800361	-1.24911201101594	2.91025749788782	1.25691326449533
3	256	-6	-1	269	156.426821205467	-0.644796246427208	-3.6042086151189	-0.83042391431811
3	257	4	0	256	NaN	-0.844307192631141	3.31939951075531	-0.272533295278087
3	258	4	1	260	NaN	-0.721420015621472	2.48665817007802	0.628611004702614
3	259	-2	0	155	NaN	-0.977314490100431	-5.26101690750809	-0.0856752306464507
3	260	4	2	256	80.5851154288353	-0.835632803665754	2.43750329927415	1.71244903191854
3	261	0	-1	NaN	112.534889856884	NaN	NaN	-1.26973844156012
3	262	-4	-1	180	61.6405511631945	-0.738768793552249	-4.6494724854482	-0.99831590459167
3	263	-4	0	155	NaN	-0.760454765965719	-4.53525969740392	-0.212795059871606
3	264	-4	1	246	102.930985220827	-0.167704853330844	-3.87456040454017	0.743018716131079
3	265	4	0	257	NaN	-1.01490350895045	2.76279288547622	-0.153524243203434
3	266	6	-2	153	145.786620303275	-2.81194775628009	-1.4544058831968	-2.05900259824134
3	267	2	-1	346	48.8370171491059	-0.766237691942646	1.35031321561213	-0.940560255717134
3	268	-2	-1	189	150.471734350436	-2.38256550249336	-3.34253121466301	-0.35393265103677
3	269	4	-2	276	119.698718003219	-1.98643507307395	-1.60042476411417	-2.33548334944791
3	270	0	-1	NaN	124.155525631732	NaN	NaN	-0.957810701703324
3	271	6	2	217	146.195926571238	-1.02936082389276	4.2490048615461	1.64268194239951
3	272	-4	0	294	NaN	-0.417816401832876	-3.45818973420153	-0.353099119590514
3	273	0	1	NaN	109.004312478836	NaN	NaN	0.641922030668251
3	274	-6	-2	283	149.763972907194	-0.412033475855951	-2.3753368450222	-1.89713345157987
3	275	0	1	NaN	61.3915369035182	NaN	NaN	0.858375369100295
3	276	2	-1	319	135.767387107545	-0.654916366886828	1.5512698933103	-1.28459697578723
3	277	2	0	282	NaN	-0.892016331940779	2.36955391904528	0.133534831886428
3	278	-2	-1	178	101.632358868914	-0.650579172404133	-3.4292751043169	-1.39108941953309
3	279	4	1	195	37.0604331318995	-0.361432873557852	4.97042487716758	0.624956248201639
3	280	2	1	313	110.471375378471	-0.407696281373256	1.63656805146995	1.15522770198155
3	281	2	-2	253	154.798204245772	-0.803826710792663	1.27079798342941	-1.79077967743561
3	282	2	2	270	108.149733728714	-0.839969998148448	1.38501077147369	1.4832455823141
3	283	0	2	NaN	0.0748280616983629	NaN	NaN	2.50686868829484
3	284	4	2	271	140.825564082313	-0.644796246427208	2.64713436593771	1.91033097225789
3	285	-2	-1	320	102.463886414259	-1.32718151170443	-0.813946831252282	-1.0419881879883
3	286	-4	-1	252	140.826429805124	-1.55705281928723	-3.9497384422402	-0.800233601643962
3	287	0	-1	NaN	86.1858288209842	NaN	NaN	-0.931356416811076
3	288	0	-2	NaN	155.465905866182	NaN	NaN	-2.02226732176818
3	289	-2	-2	260	131.74882476672	-0.954182786192729	-1.08140715768509	-1.5050808991001
3	290	-4	2	295	162.541248387024	-0.556606625279092	-2.00089238801627	2.1513837786074
3	291	4	2	264	145.672613268499	-0.962857175158116	2.79315324685508	1.80498923073779
3	292	-6	0	79	NaN	-1.14501934343127	-0.799489516309967	-0.0480185800324971
3	293	-2	-1	287	81.8688226157257	-3.28614768638799	-2.35798806709142	-0.64637950153411
3	294	2	0	299	NaN	-1.4732003926218	1.40091381791023	-0.222875619308778
3	295	4	1	250	0.127744345605064	-1.77824973790463	1.97776068410856	0.192470091272423
3	296	4	1	267	115.664989356722	-1.75800949698539	2.43750329927415	0.911908183811557
3	297	-4	-2	206	53.130222781835	-2.78303312639546	-4.21719876867301	-1.6633239782769
3	298	6	1	246	136.42286130818	-1.53536684687375	4.2258731576384	0.920201754879858
3	299	-6	0	247	NaN	-3.09531112914944	-5.9564137562334	0.0406838747678407
3	300	-4	2	230	153.16119286568	-1.58885891216032	-4.49622494705968	1.65122555262026
3	301	4	0	307	NaN	-1.06839557423701	-0.439502374246347	-0.0204241915356292
3	302	4	-2	330	178.817012305457	-0.961411443663886	2.88423433099166	-1.54913594640274
3	303	-4	-2	231	129.317234888684	-1.4269369848064	-4.52224811395584	-1.46086066800904
3	304	-4	1	262	165.910457604912	-1.19128275124668	-3.33963975167455	0.943828516922746
3	305	0	-2	NaN	124.803096434735	NaN	NaN	-2.50158257616249
3	306	2	0	268	NaN	-1.57295586572377	1.90547410939699	-0.101710710201998
3	307	4	-2	277	85.7569523774509	-2.18883748226635	2.58641364317999	-2.4432296131557
3	308	-2	0	307	NaN	-1.49344063354104	-2.52858438341073	-0.229887510693542
3	309	0	2	NaN	240.654621230547	NaN	NaN	1.63727439930847
3	310	2	1	397	113.010208921146	-1.43994856825448	0.623110274013737	0.773534257480005
3	311	2	1	367	242.697268958184	-1.1782711677986	1.40525101239293	0.781860133848557
3	312	-6	2	283	126.533379989091	-1.36621626204868	-5.39113274198892	1.64000171049205
3	313	-2	-2	348	162.904772785366	-1.40814247538139	-1.6481339034238	-1.42779285843271
3	314	2	-1	321	117.89588959098	-1.69006011675651	1.51078941147182	-1.34795635165682
3	315	-2	2	118	187.807400457592	-1.58163025468916	-1.73054059859499	1.57135843334061
3	316	2	1	342	178.678572197327	-1.61488207905648	1.24332908503901	0.728910825771547
3	317	-6	1	376	56.1084678990313	-0.803826710792663	-5.8783442555449	0.958474312756891
3	318	2	2	467	133.64893178576	-1.0221321664216	1.63367658848149	1.71989634396143
3	319	4	-1	311	118.004871739364	-1.30694127078519	2.3796740395049	-1.02543346896459
3	320	6	-1	264	105.444925046737	-2.099202129624	3.18639221328602	-4.3679152537703
3	321	-2	2	265	123.241538729934	-1.00767485147929	-2.12522529652017	1.90435967241795
3	322	0	2	NaN	117.293399799356	NaN	NaN	1.6786735296698
3	323	6	0	216	NaN	-1.10743032458126	4.94295597877718	-0.729676622227194
3	324	4	0	236	NaN	-1.36043333607175	-1.29682115032557	-0.670857296032459
3	325	-6	-2	203	71.718486411668	-3.30783365880146	-4.41815544637118	-2.14212905350391
3	326	-4	2	233	91.7424940070672	-2.81050202478585	-4.21141584269609	2.32294926436643
3	327	-2	0	275	NaN	-1.45151442020833	-1.75078083951423	-0.0658503126623855
3	328	-2	0	362	NaN	-1.44573149423141	-2.16715150985288	0.0676943497227465
3	329	-4	0	366	NaN	-3.14446599995331	-4.85910355211176	2.55745739048932
3	330	6	1	288	100	-1.89390825744314	2.29003868686255	1.55775644208129
3	331	0	-1	NaN	183.358665865367	NaN	NaN	-1.54652764207
3	332	-6	0	337	NaN	-2.7526727650166	-5.66871318888135	-0.0350011821089904
3	333	-2	2	367	210.421353203458	-1.29537541883134	-2.8495367751301	1.91019672578336
3	334	6	2	251	78.0129593799658	-1.52524672641413	-1.36332479906022	1.01275316967685
3	335	-4	0	377	NaN	-1.4269369848064	-2.5271386519165	-0.29038744802117
3	336	-2	1	373	NaN	-1.06405837975431	-0.787923664356116	0.49117317178068
3	337	6	-2	287	32.9993179156468	-2.51268133697418	2.99844711903594	-2.16953373638442
3	338	6	-2	243	152.459551518893	-1.0770699632024	-0.432273716775191	-2.44247455461284
3	339	6	-1	208	152.649240834512	-1.23610042756785	0.111321325055819	-1.43577450264616
3	340	-6	0	166	NaN	-1.2520034740044	-5.26679983348502	0.441822619437703
3	341	6	1	329	156.005398553112	-1.63945951445841	6.88023618104727	0.575532330024559
3	342	-2	2	315	166.25595512166	-1.35465041009483	-1.82451314572004	1.94817071523109
3	343	-2	2	314	163.988468841136	-1.39223942894484	-2.24377527904714	1.9731453624839
3	344	-6	1	220	107.839202563787	-1.2982668818198	-5.39546993647161	0.496175089799575
3	345	-2	-1	244	161.282364922445	-2.19606613973751	-2.90302884041667	-0.691068390181487
3	346	-4	2	258	206.364605917121	-1.58596744917185	-3.26735317696298	1.39661245560244
3	347	-4	2	229	130.205035381088	-1.72764913560653	-2.86254835857819	1.25548082421008
3	348	-4	0	182	NaN	-1.27368944641787	-5.08463766521186	0.00394185210654188
3	349	6	-2	240	164.222661779706	-1.54114977285068	-1.48042905009296	-2.17355860168504
3	350	2	0	392	NaN	-1.24622054802747	1.77535827491617	-0.0492344078543266
3	351	0	-2	NaN	118.005989450435	NaN	NaN	-2.11692474217944
3	352	4	0	309	NaN	-1.30983273377366	2.58352218019152	-0.280967824930302
3	353	-2	0	285	NaN	-1.45585161469103	-1.23176323308516	-0.186372378475819
3	354	0	-2	NaN	163.131982186571	NaN	NaN	-1.61044574337871
3	355	4	-1	271	79.9404319944621	-1.60909915307956	2.76423861697045	-1.74655981242861
3	356	4	0	254	NaN	-1.25055774251017	2.18883748226635	-0.511010167707957
3	357	0	-1	NaN	109.052343953322	NaN	NaN	-1.0313697540111
3	358	2	0	252	NaN	-1.11176751906395	2.03414421238359	0.19433707236159
3	359	6	-1	225	169.445886579053	-1.57584732871223	4.1752725553403	-1.00109993127432
3	360	-4	-2	242	102.788374456302	-1.11755044504088	-1.99944665652204	-1.94921887106253
3	361	4	0	268	NaN	-2.97531541512823	-2.24811247352984	-4.29093315042844
3	362	-6	2	38	25.183555888603	-1.0033376569966	-0.614435885048348	2.56288972606315
3	363	2	-1	420	98.8548715020275	-1.72331194112384	1.73054059859499	-0.849636872973871
3	364	2	-1	405	212.77438991827	-0.84286146113691	0.747443182517638	-1.00617080853121
3	365	-2	-2	276	176.418588536133	-1.40958820687562	-1.26067786296979	-1.49475676824672
3	366	6	-2	279	164.735642785725	-1.18549982526975	5.4272760293447	-2.56239547503353
3	367	6	1	248	38.8327054586784	-1.71319182066422	3.04904772133404	0.464837163253708
3	368	-4	-2	219	97.5607468204335	-1.87077655353544	-3.44951534523614	-1.56364979292627
3	369	6	1	222	71.0356255283945	-1.40814247538139	5.19451325877345	0.916466190223719
3	370	0	1	NaN	NaN	NaN	NaN	0.399812558959096
3	371	4	-1	183	125.295250134788	-2.70640935720119	-1.17682543630437	-3.2694799609745
3	372	4	-1	383	171.993454856453	-1.01924070343314	2.61388254157038	-0.621680315429477
3	373	4	-1	338	159.83064141556	-0.725757210104165	3.19506660225141	-1.21349150831163
3	374	2	2	365	240.342627019594	-1.14068214894858	1.02936082389276	1.45591737011187
3	375	-2	0	307	NaN	-1.3257357802102	-1.61199061606802	-0.0603368368127201
3	376	-6	-2	234	79.3934673650016	-0.818284025734975	-3.41626352086881	-1.9947771507576
3	377	-4	2	394	NaN	-1.59608756963147	-2.1729344358298	0.771353716694838
3	378	-6	1	268	148.013030420991	-1.2476662795217	-3.86588601557478	0.802403118858433
3	379	0	1	NaN	156.673017254855	NaN	NaN	1.14602964340749
3	380	-6	2	224	99.6224494802708	-0.686722459759918	-4.79693709785981	1.89822292246052
3	381	-4	-1	259	173.2243887113	-1.09731020412164	-3.6504720229343	-0.755687765211017
3	382	-2	-2	170	169.283999803873	-1.30115834480827	-5.14246692498111	-1.42762585400895
3	383	6	1	216	0.994691941438159	-1.56283574526415	-0.391793234936712	-1.38570762011137
3	384	6	-1	223	210.32728658156	-1.56861867124108	-1.63512231997572	-5.15934556910238
3	385	0	2	NaN	176.902276940657	NaN	NaN	1.34197477167906
3	386	6	2	87	217.497641243244	-2.66159168088002	-1.83318753468542	2.18737839492626
3	387	-6	2	203	149.486225759833	-1.15803092687936	-4.94873890475411	1.63051156117763
3	388	-6	2	206	97.8757775161117	-1.06550411124855	-3.02013309144941	2.22055600162678
3	389	6	2	240	98.4687605553272	-0.912256572860018	6.33519540772203	1.26457131789621
3	390	6	-1	182	140.729427882687	0.391793234936712	7.9038140789631	-2.36258441277189
3	391	-4	1	237	100.005827953011	-1.14646507492551	-5.37233823256391	0.861893401923409
3	392	2	2	122	173.435839202983	-1.44139429974871	-1.3026040763025	1.90347792933771
3	393	-2	2	43	338.02945737249	-1.54548696733337	-1.48910343905835	1.55978228057127
3	394	-2	0	280	NaN	-1.18839128825822	-1.24043762205055	0.147855515642472
3	395	-4	-1	233	71.2164468930037	-2.91459469237052	-3.1994037967341	-0.605688331765445
3	396	6	0	261	NaN	-2.430274641803	2.07028749973938	-0.349497336042495
3	397	6	0	272	NaN	-0.617327348036811	6.87589898656457	-0.454212063677763
3	398	4	-1	276	119.665844439911	-2.36521672456258	1.41103393836985	-1.4680089287636
3	399	6	-1	315	153.196730984416	-1.32284431722174	5.25378825003693	-1.46463724961121
3	400	0	2	NaN	143.185499397718	NaN	NaN	1.47862393134247
3	401	2	-2	296	100	-1.22742603860247	1.13200775998319	-1.56549400463348
3	402	-6	2	276	106.335008063369	-2.61677400455885	-5.20318764773883	1.33881279032606
3	403	-6	0	261	NaN	-2.76423861697045	-5.25812544451963	-0.220421756403632
3	404	6	0	252	NaN	-1.67704853330843	3.89480064545941	-0.996904012502206
3	405	4	1	309	NaN	-1.95607471169509	1.9980009250278	0.225359985182585
3	406	-2	-2	379	107.66138637911	-1.30838700227942	-0.933942545273489	-1.70317383459805
3	407	6	-2	269	135.565360904919	-1.02502362941007	5.11788948957918	-2.83548939442416
3	408	0	2	NaN	209.440087504192	NaN	NaN	2.04757793957114
3	409	2	-2	413	202.036900654176	-1.10453886159279	1.65102536641227	-1.67976053307375
3	410	-2	-1	272	140.620267179244	-1.14646507492551	-1.44284003124294	-0.810037366285726
3	411	2	-1	298	100	-4.46586458568081	0.549377967807935	-1.64966759000627
3	412	-4	-2	309	179.236341599217	-0.990326073548514	-2.27558137192023	-1.94387083678623
3	413	2	1	35	100.572487038516	-1.46452600365641	-1.13634495446589	0.97260670812399
3	414	-2	-1	316	76.3100787092632	-1.23176323308516	-0.945508397227341	-0.916356931583449
3	415	4	-2	274	142.931985230091	-1.55271562480453	3.15747758340139	-2.57070915668846
3	416	2	2	NaN	193.367240760013	NaN	NaN	1.61121506096062
3	417	-2	2	279	147.110303395404	-0.834187072171522	-1.17104251032744	1.774328934688
3	418	2	-1	205	122.975879374827	-2.93483493328976	-1.28525529837172	-2.82812459808075
3	419	6	-1	234	100	-3.84998296913824	3.90925796040172	-2.53013795422985
3	420	4	-2	333	205.49571860448	-1.5006692910122	2.26690698295485	-1.80129642807862
3	421	6	1	347	69.5282543088293	-1.38501077147369	4.36610911257885	-0.263033129953895
3	422	-6	1	297	41.8536350808643	-1.18405409377552	-4.8562120891233	0.23468426061392
3	423	2	-2	369	200.192399055704	-1.0539382592947	1.5238009949199	-1.63119700668138
3	424	-2	2	312	163.639389851267	-0.980205953088895	-1.62066500503341	1.77322236655439
3	425	6	2	238	NaN	-1.43271991078332	5.53570589141206	0.541245665315053
3	426	-4	0	314	NaN	-0.892016331940777	-2.29003868686255	-0.229109705962003
3	427	-2	-2	271	60.9417814657352	-3.04904772133404	-2.16859724134711	-0.983016646020193
3	428	-2	0	347	NaN	-1.48187478158719	-1.47464612411604	-0.27998522870305
3	429	-4	2	320	179.838085342948	-1.32718151170443	-1.90402837790276	1.80736977341664
3	430	6	0	265	NaN	-1.4544058831968	4.30538838982113	-0.684989956679827
3	431	4	0	362	NaN	-1.78981558985848	1.49922355951797	-0.48258906399864
3	432	0	-1	NaN	91.1782947877606	NaN	NaN	-0.731420166489489
3	433	6	1	244	NaN	-1.57151013422954	5.67015892037558	0.00116451789663374
3	434	-6	-2	200	167.232515627797	-1.11755044504088	-4.354543260625	-1.59587013252404
3	435	6	1	282	NaN	-1.19561994572937	6.18917652680465	0.036954338969188
3	436	4	-2	219	149.567610823788	-1.89390825744314	-0.942616934238878	-2.41752604611615
3	437	2	0	334	NaN	-1.26646078894671	1.63656805146995	-0.0406187439253181
3	438	2	-1	275	159.7006320811	-1.26501505745248	1.68716865376805	-1.27939217320579
3	439	4	-1	242	107.343686536659	-1.32139858572751	2.5271386519165	-1.50517607339271
3	440	6	2	255	NaN	-1.13634495446589	5.83786377370642	0.925254340135351
3	441	-2	-2	417	49.1543981220863	-3.02013309144941	-2.24811247352984	-1.25677229583807
3	442	2	2	74	100	-3.82395980224207	-1.80138144181233	2.8801781327588
3	443	0	2	NaN	237.059467231602	NaN	NaN	1.30213051697415
3	444	4	-1	11	100	0.519017606429075	0.0404804818384787	-2.15366190013042
3	445	-6	0	388	NaN	-2.47798378111263	-6.10821556312769	2.93256884850166
3	446	4	-1	402	168.899806102882	-1.54548696733337	2.798936172832	-1.00751428392181
3	447	4	-2	381	161.344421400181	-1.10309313009856	3.17771782432063	-2.03191125900875
3	448	-4	1	266	57.708776296807	-1.04092667584661	-3.20518672271103	0.332584554432115
3	449	0	-2	NaN	69.0709993032253	NaN	NaN	-2.98948087373455
3	450	-4	1	356	176.00693977483	-0.952737054698497	-2.41292586387222	0.113714809227161
3	451	-2	1	215	126.524048166643	-3.43505803029382	-0.941171202744645	-1.31356980456604
3	452	-4	-2	308	163.641964391243	-0.932496813779258	-1.75511803399693	-1.73659794234614
3	453	2	-1	73	100	-4.40225239993463	-1.5512698933103	-5.0345230904344
3	454	-6	0	147	NaN	-1.66692841284881	-1.24766627952171	3.48321868970473
3	455	-6	-1	226	126.115701866683	-1.74644364503154	-4.3270743622346	-0.787687109401362
3	456	-6	-1	189	107.939829602127	-1.06405837975432	-4.19406706476531	-0.832853198791077
3	457	0	-1	NaN	79.4060347333666	NaN	NaN	-0.986489048103842
3	458	0	-2	NaN	116.417117783669	NaN	NaN	-2.33547325454974
3	459	6	0	306	NaN	-1.82162168273157	3.09241966616098	-2.72106012090917
3	460	4	-2	408	151.337009851458	-1.96330336916625	1.94450885974124	-2.03938635402893
3	461	4	-2	255	162.586100014838	-1.69150584825075	2.17148870433557	-2.29630776065946
3	462	0	1	NaN	97.9793345111409	NaN	NaN	0.905704487997755
3	463	6	0	232	NaN	-1.23610042756785	4.14346646246721	-0.175068613983422
3	464	0	1	NaN	124.693630489753	NaN	NaN	1.09583706584131
3	465	2	1	308	84.8616519602743	-0.754671839988793	1.57006440273531	0.859945529436911
3	466	0	2	NaN	118.348068535164	NaN	NaN	1.28794042350528
3	467	4	2	261	124.642031423511	-1.1002016671101	3.04615625834558	1.70007880210548
3	468	4	0	293	NaN	-1.50789794848336	2.90736603489936	0.380549388753487
3	469	2	0	320	NaN	-1.43561137377179	2.0254698234182	-0.226358213856704
3	470	2	1	289	170.217269993258	-1.74499791353731	1.47175466112757	0.666428712867261
3	471	2	0	345	NaN	-1.59608756963147	1.74933510802	-0.0443210281871958
3	472	6	-2	63	153.634848807587	-1.43127417928909	-0.526246263900233	-2.61799129561891
3	473	-6	-1	238	196.507862021002	-1.22164311262554	-4.64658102245974	-0.261540567056786
3	474	4	-2	300	150.439594968574	-2.13100822249709	3.14012880547061	-2.26763157944537
3	475	-2	0	299	NaN	-2.12522529652017	-1.73054059859499	-0.116467353795537
3	476	-6	0	262	NaN	-1.36043333607175	-5.03403706291376	0.346474829336699
3	477	-2	1	371	NaN	-1.29537541883134	-1.86933082204121	0.442959535025195
3	478	0	-2	NaN	150.315105216494	NaN	NaN	-1.72209266021337
3	479	2	2	305	125.490586723875	-1.49199490204681	1.71897474664114	1.80368624127709
3	480	4	1	228	NaN	-1.00044619400813	4.5251395769443	0.126214713319837
3	481	-4	2	234	145.466190823511	-1.38211930848523	-2.96085810018592	1.98606567775306
3	482	4	1	248	44.0752708325172	-1.21586018664861	4.2302103521211	1.04861963439276
3	483	-4	-2	319	183.250921231761	-1.49054917055258	-2.6789404588108	-1.81264342874968
3	484	-6	-1	201	53.7807235933196	-1.77246681192771	-5.09909498015417	-1.22102558716402
3	485	2	0	317	NaN	-1.95752044318932	1.7999357103181	-0.00819011719059672
3	486	6	1	231	110.010576230071	-1.85921070158159	5.85954974611989	0.585499763655643
3	487	2	-1	277	192.733850860115	-2.16281431537019	1.52669245790837	-0.889223550904738
3	488	4	0	260	NaN	-1.55560708779299	3.14302026845908	-0.207005186096725
3	489	6	-1	226	56.2582583012925	-1.43850283676025	5.69473635577751	-0.900260761981881
3	490	0	1	NaN	100	NaN	NaN	0.721936224224576
3	491	-2	1	308	125.229371767422	-1.53825830986222	-1.28091810388903	1.22574798228361
3	492	-6	1	239	111.866557879529	-1.09297300963894	-3.54493362385541	1.24083626510073
3	493	2	-1	477	59.3553926847888	-0.978760221594662	0.513234680452149	-1.27491457321904
3	494	0	1	NaN	100.888774939655	NaN	NaN	0.0632226092464752
3	495	4	1	278	266.045547425998	-1.13779068596012	2.82206787673971	1.04855249275165
3	496	-6	-1	248	81.7763704640627	-1.57295586572377	-3.06495076777058	-1.14990149449958
3	497	4	-2	270	181.020848764403	-1.46308027216218	2.76423861697045	-2.33481401626908
3	498	-6	0	276	NaN	-1.01201204596198	-5.10632363762533	0.035872252121499
3	499	-2	-1	262	61.2655933566879	-1.63223085698726	-1.53825830986222	-1.2494619082583
3	500	-2	2	258	122.190943443653	-1.31272419676212	-0.407696281373256	1.64743598982375
3	501	-2	1	243	172.036874818718	-1.34742175262367	-1.05682972228316	0.773709595654951
3	502	2	-1	340	122.823925092584	-1.50789794848336	2.08040762019899	-0.988201319495485
3	503	4	-1	289	134.422582867909	-1.73776925606615	3.95841283120559	-1.69530755537131
3	504	-2	1	299	198.763973029998	-1.63801378296418	-1.19128275124668	0.890961340687255
3	505	2	2	285	NaN	-1.99655519353357	1.53825830986222	1.00750534148836
3	506	0	-2	NaN	137.905039425085	NaN	NaN	-1.97056685572124
3	507	6	2	323	NaN	-2.10787651858939	3.25867878799759	1.08124549817155
3	508	6	0	208	NaN	-1.86643935905275	5.30728031532349	-1.13000707061626
3	509	2	-2	352	174.287214869221	-1.63367658848149	1.02936082389276	-2.02653302805371
3	510	-2	0	313	NaN	-1.39223942894484	-1.26067786296979	0.389839995610038
3	511	-4	1	342	71.02897427547	-1.62211073652764	-3.04760198983981	0.340712658403842
3	512	4	1	292	NaN	-1.46741746664488	3.79359944086321	0.209478101825616
3	513	0	1	NaN	NaN	NaN	NaN	0.504316387625566
3	514	2	2	465	NaN	-1.29971261331403	0.82117548872344	0.40223974159622
3	515	6	0	233	NaN	-1.46452600365641	5.73810830060445	0.269317428855162
3	516	4	0	372	NaN	-1.75800949698539	3.79793663534591	-0.971066825757018
3	517	-6	-1	260	202.326972262579	-0.644796246427208	-4.29526826936151	-1.70430497188772
3	518	-2	2	385	NaN	-0.834187072171521	-1.65969975537766	1.29417069112241
3	519	-4	2	225	324.707694035982	-0.857318776079224	-3.72275859764587	1.76643903778094
3	520	-4	-2	275	160.832478233128	-1.1970656772236	-2.66159168088002	-2.22912364706254
3	521	6	-2	244	177.089550955559	-2.10498505560093	4.73766210659632	-2.82916313374845
3	522	-6	1	281	22.8966627461401	-0.608652959071423	-3.81383968178245	0.0301110116538158
3	523	-6	2	255	NaN	-1.29537541883134	-3.45096107673037	0.657542202553037
3	524	-6	0	267	NaN	-1.11465898205242	-3.30783365880146	-0.82202774057765
3	525	4	1	326	63.0643602622006	-2.0760704257163	4.11166036959412	1.08990357241091
3	526	4	2	297	NaN	-1.05682972228316	3.13290014799946	0.428555691809596
3	527	-6	2	324	157.00695584899	-0.397576160913637	-6.20941676772389	1.48855664640273
3	528	-6	-1	271	207.82480921994	-0.704071237690696	-3.7791421259209	-1.71578497980094
3	529	4	0	271	NaN	-1.27802664090056	3.0982025921379	-0.314481791935816
3	530	2	2	332	113.889749965179	-1.0727327687197	2.14835700042787	1.38551388953167
3	531	-6	0	235	NaN	-0.400467623902099	-4.20563291671916	-0.191148017778886
3	532	4	2	286	195.669400406683	-1.44139429974871	3.63023178201506	1.52333884934799
3	533	6	0	254	NaN	-0.516126143440613	4.54682554935777	-0.899607766160785
3	534	4	2	1	100	-0.325289586202066	0.611544422059884	-0.6197880384612
3	535	2	1	321	139.079018695593	-0.796598053321506	0.270351789421272	0.502974611573548
3	536	4	-2	253	120.953277527116	-1.4225997903237	2.9044745719109	-1.91154861503563
3	537	4	0	250	NaN	-1.33296443768136	4.23165608361533	-0.488729535400365
3	538	-4	-1	228	99.8711778401269	-0.929605350790796	-1.97053202663741	-1.31876042584951
3	539	-4	2	245	148.002684856689	-1.16959677883321	-2.21341491766828	1.38114044649854
3	540	2	0	NaN	NaN	NaN	NaN	0.09821433689173
3	541	-2	1	333	NaN	-1.38356503997946	-1.25634066848709	0.346709953710902
3	542	-6	2	274	100.017393291493	-0.130115834480827	-4.62778651303473	1.13207991977924
3	543	-4	2	362	197.008798818862	-1.03803521285815	-3.4755385121323	1.65342794008918
3	544	-4	1	326	NaN	-1.54259550434491	-2.58785937467422	-0.176610925979939
3	545	2	1	412	95.4103449692538	-1.43850283676025	1.09297300963894	0.765889053529712
3	546	2	1	314	NaN	-1.38934796595638	1.52090953193144	0.423503842434188
3	547	6	-2	273	208.967491171177	-1.99366373054511	4.36177191809615	-1.99296615144674
3	548	4	2	348	121.527861726216	-1.68572292227382	2.605208152605	1.11222197787321
3	549	-6	-2	309	68.9148047839221	-0.374444457005934	-2.62689412501847	-2.31822361420036
3	550	-4	-2	237	164.174672093927	-0.148910343905834	-3.11555137006868	-2.14632278393008
3	551	-4	2	241	116.4783654649	-0.352758484592463	-2.86254835857819	1.43754458965515
3	552	-6	0	253	NaN	-0.346975558615538	-4.22731888913263	-0.590337154242542
3	553	-2	1	266	47.5032890453494	-0.0896353526423479	-2.03125274939513	0.655432730407608
3	554	-4	-1	267	76.6009411692591	-0.32962678068476	-3.27458183443414	-1.15991214713558
3	555	-6	-2	243	160.40417390182	-0.104092667584662	-3.60854580960159	-1.85392184754813
3	556	0	-2	NaN	130.701747536699	NaN	NaN	-2.1419003808795
3	557	-2	0	294	NaN	-0.76190049745995	-1.90402837790276	-0.274953007955876
3	558	6	-1	222	143.770283182076	-0.553715162290628	5.35209799164467	-0.612935294703185
3	559	0	-1	NaN	94.8825018297635	NaN	NaN	-1.29468900218349
3	560	-2	2	306	188.657678812001	-0.170596316319305	-1.82162168273157	2.03164129072752
3	561	4	2	247	188.72030585907	-0.247220085513571	2.70930082018966	2.64485605387599
3	562	-2	-2	317	121.600900459823	-0.352758484592463	-1.64957963491803	-2.70936753365258
3	563	-6	1	194	118.693714421395	-0.487211513555985	-5.054277303833	0.21950192499686
3	564	-6	-2	205	167.438668880265	-0.435165179763654	-4.52224811395584	-2.20014790245518
3	565	6	-1	260	56.3555399550248	0.148910343905834	6.81806972679531	-0.1964282331764
3	566	-4	-1	185	117.802216422621	-0.737323062058018	-3.65191775442853	-1.26368541133393
3	567	0	-2	NaN	118.443349115758	NaN	NaN	-2.0026631898998
3	568	-4	2	280	69.2300295685051	-0.990326073548514	-3.65770068040546	0.980509502021995
3	569	2	-2	293	111.724376650741	-0.641904783438744	1.924268618822	-1.7580379323655
3	570	0	-2	NaN	136.454171835316	NaN	NaN	-2.08440768552231
3	571	2	-1	300	54.9287698730178	-0.683830996771457	1.66981987583728	-1.02588937766858
3	572	-4	1	225	NaN	-0.325289586202066	-3.80661102431129	-0.0792485189872436
3	573	4	2	240	166.479388059459	-0.458296883671355	3.11410563857445	2.38957686407439
3	574	-6	-1	173	87.2946462594543	-0.546486504819471	-6.38290454703166	-1.88564404508004
3	575	2	-2	236	164.758242639558	-1.08429862067355	1.58307598618339	-1.60661052109393
3	576	0	-2	NaN	187.98993419738	NaN	NaN	-1.88643924623883
3	577	6	-2	217	166.027724555179	-0.326735317696298	5.02391694245414	-0.68540484211944
3	578	-4	-2	230	119.311739752534	-0.453959689188662	-3.01145870248402	-2.34487690406463
3	579	-6	2	204	144.999009092542	-0.315169465742446	-3.76468481097858	1.24651806992564
3	580	0	-1	NaN	152.569798306477	NaN	NaN	-1.08547151323187
3	581	4	-2	225	167.605636751339	-0.576846866198331	3.83118845971323	-1.56728560330283
3	582	4	2	238	170.474186175554	-0.877559016998465	2.63701424547809	1.68870400330598
3	583	-6	1	220	0.30784818563272	-0.654916366886827	-5.92316193186607	-0.0223945438410146
3	584	4	-2	252	120.69923168153	-0.607207227577191	3.35698852960533	-1.71848567952203
3	585	-2	-2	254	114.26392533283	-0.706962700679159	-1.69295157974498	-1.64988673961246
3	586	2	1	287	62.5522915547505	-1.04381813883508	0.965748638146579	1.00975057636184
3	587	6	0	246	NaN	-1.10887605607549	3.49722448454577	0.478225498689689
3	588	6	-1	228	171.194828223592	-0.211076798157784	5.23065654612923	-0.0796443274026135
3	589	-6	-1	184	89.3479214803371	-0.702625506196464	-5.99400277508341	-1.7038051314917
3	590	6	-1	245	158.306270290593	-0.315169465742446	6.4812142886394	-0.27682475441015
3	591	6	2	253	197.688905795779	-0.533474921371391	4.07551708223834	2.4260067300581
3	592	-4	0	211	NaN	-0.666482218840679	-3.58685983718812	-0.407542175615049
3	593	0	2	NaN	NaN	NaN	NaN	1.19263195597546
3	594	-2	2	263	105.258782606085	-0.280471909880894	-1.22019738113131	1.73959936069409
3	595	4	0	284	NaN	-0.847198655619605	1.87655947951237	0.468366723957757
3	596	4	2	240	58.1054045239566	-0.589858449646413	3.04904772133404	2.26898053116625
3	597	6	0	214	NaN	-0.387456040454018	5.03837425739645	1.19849868862266
3	598	6	-1	250	75.2164580346978	-0.9758687586062	3.6273403190266	-0.745778290512526
3	599	-4	-1	193	47.9138249297638	-1.18260836228129	-4.39357801096925	-1.42859666260883
3	600	-4	-1	181	183.62406508365	-1.04526387032931	-3.74299883856511	-1.61662001279884
3	601	4	-1	262	171.644672580997	-0.91370230435425	2.605208152605	-0.521747301467246
3	602	6	2	230	160.59785580131	-0.608652959071423	4.41670971487695	2.2662994696266
3	603	2	0	371	NaN	-1.09441874113318	1.26935225193517	0.185237384877063
3	604	-2	-2	261	202.822475757831	-1.09297300963894	-2.36377099306835	-2.10171179231031
3	605	6	-1	252	129.743666090686	-1.11899617653511	4.16370670338645	-0.622702290160951
3	606	2	-2	356	143.439459857993	-1.24188335354478	0.504560291486761	-1.83614114728643
3	607	0	2	NaN	130.470277907439	NaN	NaN	1.41680219584703
3	608	6	-2	265	140.38356509528	-0.0939725471250415	5.84509243117758	-0.900192469387284
3	609	-2	1	235	NaN	-0.876113285504233	-2.4028057434126	0.341219182357257
3	610	-2	2	244	95.0449813349162	-0.675156607806068	-2.23799235307022	1.05860767989189
3	611	4	2	244	110.776856302853	-0.495885902521374	2.72231240363774	2.22062020255218
3	612	6	0	219	NaN	-0.341192632638612	5.3535437231389	0.940632807120667
3	613	-6	1	300	247.853667864734	-0.0852981581596527	-5.28559434291002	0.150833249738909
3	614	-2	1	313	NaN	-0.876113285504231	-2.3290734372068	0.31527832002029
3	615	-4	0	278	NaN	-0.631784662979124	-3.20952391719372	-0.598840076910023
3	616	6	-1	325	76.409052546224	-0.936834008261951	6.16459909140272	-0.785794279464147
3	617	-4	0	251	NaN	-0.86310170205615	-4.08997439718065	-0.542784972340022
3	618	-2	1	345	159.497434366368	-0.550823699302166	-1.53392111537952	0.467847920712108
3	619	-2	2	365	138.007524079189	-0.766237691942646	-1.73054059859499	1.45085707005787
3	620	-2	-1	394	91.3007979221693	-0.916593767342713	-1.60476195859686	-0.871181934962675
3	621	-6	-2	310	178.536666689328	-0.396130429419405	-3.3512056036284	-2.09523324615133
3	622	2	-2	407	69.7236640766603	-0.55516089378486	1.42115405882947	-1.53990927313792
3	623	-4	-1	244	159.703559822361	-0.803826710792662	-2.44184049375685	-1.61915507614908
3	624	-2	1	265	NaN	-1.10164739860433	-1.78981558985848	-0.295319019169892
3	625	-4	-2	312	98.9234683494026	-0.965748638146579	-2.9507379797263	-2.67992811343049
3	626	-6	-2	289	144.591543453824	-0.271797520915504	-5.28125714842733	-2.25538113120615
3	627	-6	-2	304	183.713887311059	-0.725757210104165	-5.47643090014857	-1.88522282322937
3	628	2	1	331	54.1813563265195	-1.00478338849083	0.980205953088895	1.23075892410782
3	629	-6	2	259	111.833735813673	-0.409142012867489	-5.51546565049282	1.16820827801287
3	630	2	2	399	126.316716476507	-0.837078535159984	0.839969998148448	2.21413213308063
3	631	0	1	NaN	68.3402192763012	NaN	NaN	0.909235789693352
3	632	-2	-1	317	134.475864886949	-0.669373681829141	-1.47898331859873	-1.40689200447024
3	633	6	0	256	NaN	-0.970085832629273	3.23410135259566	1.08851859082323
3	634	-2	0	271	NaN	-0.605761496082959	-1.71608328365268	-0.379440126178403
3	635	-6	1	252	NaN	-0.355649947580925	-5.41137298290816	-0.107120355990994
3	636	-4	2	252	103.00672398065	-1.1739339733159	-2.8495367751301	1.25257130718303
3	637	6	-1	262	96.6193451119061	-0.271797520915506	6.31350943530855	0.179751580620313
3	638	6	2	235	161.279676744743	-0.0852981581596527	6.56506671530482	2.27925840723336
3	639	4	0	236	NaN	-0.166259121836612	4.5800773737251	0.823445472693258
3	640	-6	-1	208	133.999986768554	-0.806718173781126	-6.69229108679718	-1.32767653704067
3	641	-6	2	246	NaN	-0.29782068781167	-4.38924081648655	0.478105438012211
3	642	-2	-2	368	165.299606448859	-1.04237240734084	-1.53825830986222	-2.08270144926459
3	643	4	-1	277	100.26690514426	-1.2520034740044	2.75700995949929	-0.61949594664025
3	644	-4	1	244	NaN	-0.996108999525439	-3.60131715213043	0.226896815183968
3	645	0	1	NaN	73.6947224530265	NaN	NaN	1.09394421705932
3	646	2	0	459	NaN	-0.412033475855951	0.529137726888695	0.00821755483727502
3	647	-4	0	292	NaN	-0.721420015621472	-3.70974701419779	-0.886213176345483
3	648	4	-2	315	153.002193577297	-1.17682543630437	2.04137286985475	-1.30583432735678
3	649	6	2	292	92.6759118548429	-0.952737054698497	4.89380110797331	1.78757374258161
3	650	4	2	279	143.003014850831	-1.1464650749255	2.51412706846842	1.65571955536005
3	651	-6	-1	243	171.595931270797	-1.01056631446775	-4.13334634200759	-2.07748400247337
3	652	0	1	NaN	126.010679656994	NaN	NaN	0.88282484475972
3	653	-4	1	359	165.01150924831	-0.897799257917704	-3.86588601557478	-0.191329065511942
3	654	-6	-2	226	158.296374295439	-0.735877330563786	-5.6571473369275	-2.51916887929264
3	655	-6	-2	226	136.67823011028	-0.751780377000332	-5.64124429049095	-2.35190503348415
3	656	2	0	288	NaN	-0.825512683206134	2.10787651858939	0.579963059963269
3	657	-6	1	265	101.90709394454	-0.610098690565654	-3.43650376178805	-0.362171189679317
3	658	-6	-2	214	185.472466938321	-0.711299895161853	-5.21619923118692	-2.45194247638696
3	659	-6	0	197	NaN	-0.786477932861885	-3.60131715213043	-0.655264294784083
3	660	-4	-1	324	93.853334668712	-0.439502374246349	-2.95941236869169	-1.5725300263691
3	661	-2	0	NaN	NaN	NaN	NaN	-0.567656690697193
3	662	-6	-2	247	92.3847703829563	-0.984543147571587	-3.09097393466675	-2.66884117600218
3	663	2	-1	340	62.6907276503815	-0.76190049745995	1.67849426480266	-0.341912348784638
3	664	-6	-2	251	176.35687901453	-0.342638364132843	-7.49611779758985	-2.81750488895539
3	665	4	0	394	NaN	-0.815392562746513	1.05972118527162	-0.0964281911125843
3	666	0	-2	NaN	133.246995542104	NaN	NaN	-2.373158009051
3	667	-2	2	345	159.36855691728	-0.999000462513902	-1.39223942894484	1.11648696357384
3	668	-2	-1	354	117.400728452248	-0.231317039077025	-0.95707424918119	-0.944494699463889
3	669	0	2	NaN	149.006258241069	NaN	NaN	1.60782160779323
3	670	6	0	269	NaN	-0.692505385736844	3.14157453696485	0.939058679099947
3	671	2	-2	296	139.365691884793	-0.970085832629274	1.14791080641974	-1.86014482053048
3	672	0	1	NaN	124.743427276169	NaN	NaN	0.817447596587142
3	673	0	-1	NaN	100.617672365306	NaN	NaN	-1.28063968641925
3	674	-2	0	291	NaN	-0.689613922748382	-1.42838271630063	-0.372401403084867
3	675	6	-1	236	183.182858252453	-1.23031750159093	3.76034761649589	0.276713741103383
3	676	4	2	276	140.314937668072	-1.11321325055818	1.87511374801814	1.52009508885232
3	677	6	-1	248	163.788781719302	-0.832741340677289	5.27402849095617	-0.0495040737923169
3	678	4	-1	322	142.373889549197	-0.579738329186794	2.28281002939139	-0.555702466868166
3	679	-4	-2	264	143.202196936243	-1.42982844779486	-3.24133001006681	-2.22770719961672
3	680	0	1	NaN	148.99138008348	NaN	NaN	0.693995527955963
4	1	6	-1	239	107.920947370627	0.383118845971323	2.20618626019713	-1.58601988706437
4	2	2	1	298	NaN	0.108429862067355	1.14357361193704	0.430071811953357
4	3	-4	-1	190	101.101440647966	0.766237691942646	-5.39836139946007	-0.618709050675102
4	4	2	1	270	88.9390619642585	0.143127417928909	1.37922784549676	0.507209281092396
4	5	-6	2	174	139.368611308154	0.584075523669488	-5.6802790408352	1.45051316553877
4	6	-4	1	181	99.5826964227492	0.414924938844413	-5.12367241555611	0.977092557234264
4	7	0	-1	NaN	135.73872456177	NaN	NaN	-0.979414481997897
4	8	6	0	191	NaN	0.352758484592463	6.17905640634503	-1.22734251396503
4	9	4	1	216	169.003885438134	0.215413992640479	4.74344503257325	0.423110767616644
4	10	2	-2	249	100.341899759859	0.879004748492695	1.03948094435238	-2.09603833290723
4	11	-2	2	200	151.791399675547	1.1045388615928	-2.9001373774282	1.34227379319974
4	12	-2	0	323	NaN	0.578292597692563	-2.5777392542146	0.314303932217277
4	13	-2	2	208	127.225480584712	0.868884628033074	-2.9507379797263	1.79868772295433
4	14	-6	-1	180	130.549820201666	0.569618208727174	-6.27013749048161	-0.887460481604009
4	15	6	1	193	231.896889256523	-0.163367658848148	6.68795389231449	-0.611651858233621
4	16	0	2	NaN	185.264657696223	NaN	NaN	1.5792716194619
4	17	2	-1	248	107.147940372034	1.05249252780046	0.81105536826382	-1.21069856850381
4	18	-6	-1	178	138.495482310805	0.887679137458083	-4.30972558430382	-1.18966121124136
4	19	-6	-1	214	141.543473094007	0.759009034471489	-5.25812544451963	-1.40141560471469
4	20	2	1	314	NaN	0.575401134704099	2.09486493514131	0.426335885203166
4	21	-2	1	186	149.857788866498	0.95562851768696	-3.47120131764961	0.613823575481725
4	22	0	-2	NaN	109.056462583737	NaN	NaN	-2.12753640929155
4	23	6	1	204	89.4208097731581	0.478537124590594	3.4755385121323	-0.0274330492224189
4	24	-4	1	184	104.172642860729	0.711299895161851	-4.96608768268488	1.17309768991161
4	25	4	1	218	112.933743074998	0.409142012867488	1.1782711677986	-0.173198558423544
4	26	-6	-1	143	86.6086702468051	1.30404980779673	-5.24077666658885	-1.12709617246282
4	27	6	1	201	NaN	0.232762770571257	2.08908200916438	0.0193415749733052
4	28	-4	0	173	NaN	0.831295609183059	-4.72031332866554	0.415131719628578
4	29	6	2	182	NaN	0.352758484592463	4.69718162475784	0.314539533507507
4	30	0	1	NaN	162.610261380914	NaN	NaN	0.48288864001172
4	31	-6	2	183	46.7109574152659	0.929605350790794	-6.00846009002573	1.6071881077983
4	32	6	-2	175	109.567795972789	-0.322398123213603	4.63356943901166	-2.24920487114624
4	33	0	-2	NaN	149.567670883288	NaN	NaN	-1.78489113729167
4	34	-4	1	185	94.9444547977814	1.09152727814471	-4.48032190062313	1.33556031769337
4	35	0	-1	NaN	138.740975313794	NaN	NaN	-0.78701462982895
4	36	4	-1	207	130.53136508272	0.234208502065489	1.84619911813351	-1.38521672025807
4	37	2	0	283	NaN	0.993217536536975	0.532029189877157	-0.381683390668058
4	38	2	-1	217	77.7941129072075	0.806718173781124	1.0539382592947	-1.28738272528121
4	39	0	-2	NaN	125.587915206528	NaN	NaN	-1.96770626330394
4	40	-6	2	176	205.850921925771	0.871776091021538	-5.81039487531602	0.927987849565157
4	41	-4	0	218	NaN	0.623110274013737	-4.66248406889629	0.441924063395063
4	42	-4	-2	198	133.583372467302	0.717082821138778	-3.80661102431129	-1.49342009474877
4	43	-4	2	181	126.149749966155	0.970085832629273	-3.30927939029569	1.94421048225141
4	44	6	2	191	131.716193795633	0.368661531029009	4.17382682384607	0.776400852237742
4	45	0	-2	NaN	108.563311298079	NaN	NaN	-2.14248281288365
4	46	6	0	236	NaN	0.111321325055817	4.13912926798452	-1.1223962153683
4	47	-4	-2	178	110.777600464007	1.1508022694082	-2.46786366065301	-1.28836221295978
4	48	-4	-1	205	59.0168103258162	0.537812115854084	-3.56372813328042	-0.782369558641065
4	49	-2	0	189	NaN	0.946954128721572	-3.12133429604561	0.389337551837339
4	50	6	-2	217	97.8594329485512	-0.130115834480827	4.3776749645327	-2.64361077402878
4	51	2	0	261	NaN	-0.588412718152182	1.83607899767389	-0.284798642005274
4	52	2	2	430	100.414578619301	0.332518243673224	1.14935653791397	1.4105650608965
4	53	4	0	285	NaN	-0.305049345282827	3.67071226385354	-0.574681844162598
4	54	2	-1	279	103.772716867698	0.0115658519538506	1.04815533331777	-0.98266405598927
4	55	-4	1	187	98.9625876407664	0.670819413323374	-5.16704436038305	1.11855252221522
4	56	0	-2	NaN	110.801101948143	NaN	NaN	-1.57014576668192
4	57	-6	-1	179	131.751207383725	0.865993165044612	-2.93338920179552	-0.896275073118738
4	58	-6	-2	166	156.343516396421	0.675156607806068	-4.4514072707385	-1.38820041850554
4	59	-2	1	205	87.52866013705	0.599978570106034	-2.42449171582607	0.82988680670331
4	60	2	-1	283	119.173774215385	0.260231668961653	1.29682115032557	-1.13662455177784
4	61	6	2	231	NaN	0.25589447447896	3.45096107673037	0.64375074491427
4	62	4	-1	186	118.56344010898	-0.35998714206362	2.97097822064554	-1.81386779388741
4	63	0	-1	NaN	141.102070807035	NaN	NaN	-0.946428417794853
4	64	-4	-1	210	97.9642994706854	0.571063940221406	-3.52035618845348	-0.937786935060115
4	65	-2	1	213	144.371511095215	0.501668828498297	-3.19506660225141	0.867372528179539
4	66	2	-2	258	121.939191049554	0.740214525046481	1.68427719077959	-1.68609648970532
4	67	4	-1	298	14.002140036609	-0.365770068040545	2.7020721627185	-1.82465137230885
4	68	-2	-1	212	147.504952689624	0.652024903898365	-0.608652959071422	-0.593258952122246
4	69	-4	0	217	NaN	0.792260858838812	-4.94295597877718	-0.214492949318966
4	70	6	-2	219	96.5122760543356	0.446731031717506	3.40325193742073	-2.75994567621374
4	71	-2	-1	207	87.9316536287771	0.902136452400398	-1.399468086416	-1.16387922432537
4	72	-6	0	179	NaN	0.520463337923306	-5.09331205417725	0.000821876792247554
4	73	4	-1	203	37.2077281480784	0.234208502065489	2.955075174209	-1.53397038974407
4	74	4	-2	224	153.992859842715	1.63801378296418	2.44762341973377	-2.51505271311048
4	75	0	2	NaN	122.000060501801	NaN	NaN	2.11784817444816
4	76	6	0	202	NaN	0.605761496082959	2.54015023536458	-0.4215973176908
4	77	6	1	215	NaN	0.481428587579059	4.2808109544192	-0.279726036417586
4	78	-4	0	199	NaN	0.78069500688496	-4.16948962936338	0.107204941810667
4	79	6	2	194	NaN	0.280471909880893	5.53570589141206	0.705400395828674
4	80	-6	-2	172	110.460043339972	0.479982856084826	-4.71886759717131	-2.06909123648855
4	81	0	1	NaN	105.29278493502	NaN	NaN	0.721494303162565
4	82	-6	2	169	129.867673139081	0.725757210104167	-4.89813830245601	1.29042073469517
4	83	-4	1	168	123.572316651341	0.991771805042745	-4.00901343350369	0.808406249956705
4	84	0	-2	NaN	94.7216150157998	NaN	NaN	-2.14860008344244
4	85	-4	-1	195	108.334611240225	0.656362098381058	-3.67360372684201	-0.571398563862
4	86	6	-2	182	81.2190283629949	-0.0462634078154057	4.05672257281333	-2.24651969777801
4	87	-2	1	187	120.709570669796	0.813946831252281	-2.91314896087628	0.900975149338211
4	88	-6	1	186	113.46770114977	0.767683423436877	-5.32173763026581	0.657794822692061
4	89	4	0	267	NaN	-0.106984130573124	2.89290871995705	-0.59446770583025
4	90	-6	-2	167	151.132862474239	0.511788948957919	-4.9299443953291	-2.04012231148427
4	91	6	2	225	NaN	-0.193728020227008	4.08997439718065	0.603919587526824
4	92	-4	-1	167	84.4219983606378	0.662145024357985	-4.81428587579058	-1.17040986178529
4	93	-4	-1	191	100.880018338181	0.961411443663886	-3.76179334799012	-0.760467355892214
4	94	6	1	232	NaN	0.0997554731019668	3.67215799534777	0.11974821735601
4	95	6	-2	183	84.5806472453441	-0.161921927353917	4.31550851028075	-2.36011293564406
4	96	-6	1	184	107.163712499007	0.868884628033076	-5.52414003945821	0.633200736120429
4	97	0	-2	NaN	95.2240700953235	NaN	NaN	-2.3283331611074
4	98	4	1	249	114.213073565189	0.264568863444348	1.96185763767202	0.264143266127487
4	99	-4	-2	181	86.9018672486172	0.789369395850348	-3.81094821879399	-1.01908577530746
4	100	2	2	216	120.796786261211	0.280471909880893	0.532029189877159	1.15608166942836
4	101	2	0	271	NaN	-0.0693951117231085	1.20284860320053	-0.387061234765318
4	102	6	-2	189	107.625600505195	-0.542149310336778	4.32562863074037	-2.33577326899719
4	103	0	2	NaN	118.415195256502	NaN	NaN	1.78757049123744
4	104	-6	-2	191	114.999827495961	1.37489065101407	-2.95652090570323	-1.73674790018536
4	105	2	-2	303	132.217299810197	0.939725471250415	1.29392968733711	-2.04527900184687
4	106	-4	-2	184	124.344262382849	1.61777354204495	-2.91170322938205	-1.58848562880933
4	107	-6	0	162	NaN	0.601424301600266	-6.1776106748508	-0.01872801055301
4	108	-4	-2	182	107.655554512339	0.65636209838106	-3.38879462247842	-1.48669959334428
4	109	6	2	189	NaN	0.702625506196464	5.57763210474477	0.700275588863611
4	110	0	-1	NaN	114.668844158185	NaN	NaN	-0.564415034003521
4	111	4	2	278	105.313941793468	0.575401134704099	1.78114120089309	1.02903307547137
4	112	-2	2	217	123.442396471444	1.63512231997572	-2.47509231812417	2.07488660150197
4	113	-4	1	228	136.93849217723	1.43994856825448	-3.94829271074597	1.16831907837633
4	114	-2	-2	228	118.244176080594	0.539257847348314	-2.24522101054137	-1.63493242126707
[truncated: 5,326 more rows]
